# Supplementary material for: Optimization-based framework with flux balance analysis (FBA) and metabolic pathway analysis (MPA) for identifying metabolic objective functions
Source: PLoS Comput Biol. 2025 Oct 27;21(10):e1013635. doi: 10.1371/journal.pcbi.1013635 (PMC12578352; doi:10.1371/journal.pcbi.1013635)
Supplement: S1 Data — (XLSX) [file pcbi.1013635.s004.xlsx]

## Sheet: Readme
The file, DATA SET S1, contains essential components used in this study, including the Core E	coli model, computational results, and all experimental data	Detailed legends explaining these elements are provided within the file itself
Item	Sheet Name	Description	Reference
1	Core E. coli Model	SI case study: E. coli genome-scale model	[1]
2	min-cut graph of Core E. coli	SI case study: case study results of in SI Ecoli biomass growth preference	Na
3	E. coli _flux dependent graph	SI case study: The nodes and edge weights for the flux dependent graph for Gluc and Gluc_lim cases	Na
4	E. coli_mc pathfinding	SI case study: The nodes and edge weights for the flux dependent graph applied with min-cut for Gluc and Gluc_lim cases	Na
5	Cac data	Case 1: The calculated and experinmental data	[2]
6	IBE co-culture Model	Case 2: C. acetobutylicum (Cac), C. ljungdahlii (Clj), and fused types of Cac and Clj genome-scale model (best fit, use in TIObjFind)	[3]
7	multi_obj FBA weight and result	Cae 2: case study results of Multi-objective FBA for Solventogenesis of co-culture system	Na
References
1	Orth, J. D.; Fleming, R. M. T.; Palsson, B. Ø. Reconstruction and Use of Microbial Metabolic Networks: The Core Escherichia Coli Metabolic Model as an Educational Guide. EcoSal Plus 2010, 4 (1), ecosalplus.10.2.1. https://doi.org/10.1128/ecosalplus.10.2.1.
2	Desai, R. P., Nielsen, L. K., & Papoutsakis, E. T. (1999). Stoichiometric modeling of Clostridium acetobutylicum fermentations with non-linear constraints. Journal of biotechnology, 71(1-3), 191-205.
3	Foster, C.; Charubin, K.; Papoutsakis, E. T.; Maranas, C. D. Modeling Growth Kinetics, Interspecies Cell Fusion, and Metabolism of a Clostridium Acetobutylicum/Clostridium Ljungdahlii Syntrophic Coculture. mSystems 2021, 6 (1), e01325-20. https://doi.org/10.1128/mSystems.01325-20.

## Sheet: Core E. coli Model
Id	Label	flux in Gluc	flux in Gluc_lim	Pathway	Equation	Reversible
1	ACALD	0	0	Pyruvate Metabolism	[c] : acald + coa + nad <==> accoa + h + nadh	1
2	ACALDt	0	0	Transport, Extracellular	acald[e] <==> acald[c]	1
3	ACKr	3.66e-26	0	Pyruvate Metabolism	[c] : ac + atp <==> actp + adp	1
4	ACONTa	10.37	0.8918	Citric Acid Cycle	[c] : cit <==> acon-C + h2o	1
5	ACONTb	10.37	0.8918	Citric Acid Cycle	[c] : acon-C + h2o <==> icit	1
6	ACt2r	0	0	Transport, Extracellular	ac[e] + h[e] <==> ac[c] + h[c]	1
7	ADK1	0	0	Oxidative Phosphorylation	[c] : amp + atp <==> (2) adp	1
8	AKGDH	8.582	0	Citric Acid Cycle	[c] : akg + coa + nad --> co2 + nadh + succoa	0
9	AKGt2r	0	0	Transport, Extracellular	akg[e] + h[e] <==> akg[c] + h[c]	1
10	ALCD2x	0	0	Pyruvate Metabolism	[c] : etoh + nad <==> acald + h + nadh	1
11	ATPM	8.39	8.39	Oxidative Phosphorylation	[c] : atp + h2o --> adp + h + pi	0
12	ATPS4r	80.61	16.48	Oxidative Phosphorylation	adp[c] + (4) h[e] + pi[c] <==> atp[c] + (3) h[c] + h2o[c]	1
13	Biomass_Ecoli_core_w_GAM	1.653	0.8265	Growth	[c] : (1.496) 3pg + (3.7478) accoa + (59.8100) atp + (0.3610) e4p + (0.0709) f6p + (0.1290) g3p + (0.2050) g6p + (0.2557) gln-L + (4.9414) glu-L + (59.8100) h2o + (3.5470) nad + (13.0279) nadph + (1.7867) oaa + (0.5191) pep + (2.8328) pyr + (0.8977) r5p --> (59.8100) adp + (4.1182) akg + (3.7478) coa + (59.8100) h + (3.5470) nadh + (13.0279) nadp + (59.8100) pi	0
14	CO2t	0	1.481	Transport, Extracellular	co2[e] <==> co2[c]	1
15	CS	10.37	0.8918	Citric Acid Cycle	[c] : accoa + h2o + oaa --> cit + coa + h	0
16	CYTBD	77.48	23.55	Oxidative Phosphorylation	(2) h[c] + (0.5) o2[c] + q8h2[c] --> (2) h[e] + h2o[c] + q8[c]	0
17	D_LACt2	0	0	Transport, Extracellular	h[e] + lac-D[e] <==> h[c] + lac-D[c]	1
18	ENO	26.84	33.57	Glycolysis/Gluconeogenesis	[c] : 2pg <==> h2o + pep	1
19	ETOHt2r	0	0	Transport, Extracellular	etoh[e] + h[e] <==> etoh[c] + h[c]	1
20	EX_ac(e)	0	24.43	Exchange	[e] : ac <==>	1
21	EX_acald(e)	0	0	Exchange	[e] : acald <==>	1
22	EX_akg(e)	0	0	Exchange	[e] : akg <==>	1
23	EX_co2(e)	40.65	0	Exchange	[e] : co2 <==>	1
24	EX_etoh(e)	0	0	Exchange	[e] : etoh <==>	1
25	EX_for(e)	0	28.42	Exchange	[e] : for <==>	1
26	EX_fru(e)	0	0	Exchange	[e] : fru <==>	1
27	EX_fum(e)	0	0	Exchange	[e] : fum <==>	1
28	EX_glc(e)	0	0	Exchange	[e] : glc-D <==>	1
29	EX_gln_L(e)	0	0	Exchange	[e] : gln-L <==>	1
30	EX_glu_L(e)	0	0	Exchange	[e] : glu-L <==>	1
31	EX_h(e)	33.16	69.45	Exchange	[e] : h <==>	1
32	EX_h2o(e)	52.69	4.544	Exchange	[e] : h2o <==>	1
33	EX_lac_D(e)	0	0	Exchange	[e] : lac-D <==>	1
34	EX_mal_L(e)	0	0	Exchange	[e] : mal-L <==>	1
35	EX_nh4(e)	0	0	Exchange	[e] : nh4 <==>	1
36	EX_o2(e)	0	0	Exchange	[e] : o2 <==>	1
37	EX_pi(e)	0	0	Exchange	[e] : pi <==>	1
38	EX_pyr(e)	0	0	Exchange	[e] : pyr <==>	1
39	EX_succ(e)	0	0.004121	Exchange	[e] : succ <==>	1
40	FBA	13.56	17.68	Glycolysis/Gluconeogenesis	[c] : fdp <==> dhap + g3p	1
41	FBP	0	0	Glycolysis/Gluconeogenesis	[c] : fdp + h2o --> f6p + pi	0
42	FORt2	0	0	Transport, Extracellular	for[e] + h[e] --> for[c] + h[c]	0
43	FORti	6.37e-27	28.42	Transport, Extracellular	for[c] --> for[e]	0
44	FRD7	0	0.004121	Oxidative Phosphorylation	[c] : fum + q8h2 --> q8 + succ	0
45	FRUpts2	0	0	Transport, Extracellular	fru[e] + pep[c] --> f6p[c] + pyr[c]	0
46	FUM	8.582	0	Citric Acid Cycle	[c] : fum + h2o <==> mal-L	1
47	FUMt2_2	0	0	Transport, Extracellular	fum[e] + (2) h[e] --> fum[c] + (2) h[c]	0
48	G6PDH2r	9.881	1.16e-26	Pentose Phosphate Pathway	[c] : g6p + nadp <==> 6pgl + h + nadph	1
49	GAPD	29.31	34.8	Glycolysis/Gluconeogenesis	[c] : g3p + nad + pi <==> 13dpg + h + nadh	1
50	GLCpts	18.5	18.5	Transport, Extracellular	glc-D[e] + pep[c] --> g6p[c] + pyr[c]	0
51	GLNS	0.4227	0.2113	Transport, Extracellular	[c] : atp + glu-L + nh4 --> adp + gln-L + h + pi	0
52	GLNabc	0	0	Glutamate Metabolism	atp[c] + gln-L[e] + h2o[c] --> adp[c] + gln-L[c] + h[c] + pi[c]	0
53	GLUDy	0	0	Glutamate Metabolism	[c] : glu-L + h2o + nadp <==> akg + h + nadph + nh4	1
54	GLUN	0	0	Glutamate Metabolism	[c] : gln-L + h2o --> glu-L + nh4	0
55	GLUSy	0	0	Glutamate Metabolism	[c] : akg + gln-L + h + nadph --> (2) glu-L + nadp	0
56	GLUt2r	0	0	Transport, Extracellular	glu-L[e] + h[e] <==> glu-L[c] + h[c]	1
57	GND	9.881	0	Pentose Phosphate Pathway	[c] : 6pgc + nadp --> co2 + nadph + ru5p-D	0
58	H2Ot	0	0	Transport, Extracellular	h2o[e] <==> h2o[c]	1
59	ICDHyr	10.37	0.8918	Citric Acid Cycle	[c] : icit + nadp <==> akg + co2 + nadph	1
60	ICL	0	0	Anaplerotic reactions	[c] : icit --> glx + succ	0
61	LDH_D	0	0	Pyruvate Metabolism	[c] : lac-D + nad <==> h + nadh + pyr	1
62	MALS	0	0	Anaplerotic reactions	[c] : accoa + glx + h2o --> coa + h + mal-L	0
63	MALt2_2	0	0	Transport, Extracellular	(2) h[e] + mal-L[e] --> (2) h[c] + mal-L[c]	0
64	MDH	8.582	0	Citric Acid Cycle	[c] : mal-L + nad <==> h + nadh + oaa	1
65	ME1	0	0	Anaplerotic reactions	[c] : mal-L + nad --> co2 + nadh + pyr	0
66	ME2	0	12.26	Anaplerotic reactions	[c] : mal-L + nadp --> co2 + nadph + pyr	0
67	NADH16	68.9	23.56	Oxidative Phosphorylation	(4) h[c] + nadh[c] + q8[c] --> (3) h[e] + nad[c] + q8h2[c]	0
68	NADTRHD	0	0	Oxidative Phosphorylation	[c] : nad + nadph --> nadh + nadp	0
69	NH4t	9.014	4.507	Inorganic Ion Transport and Metabolism	nh4[e] <==> nh4[c]	1
70	O2t	38.74	11.78	Transport, Extracellular	o2[e] <==> o2[c]	1
71	PDH	16.56	0	Glycolysis/Gluconeogenesis	[c] : coa + nad + pyr --> accoa + co2 + nadh	0
72	PFK	13.56	17.68	Glycolysis/Gluconeogenesis	[c] : atp + f6p --> adp + fdp + h	0
73	PFL	6.37e-27	28.42	Pyruvate Metabolism	[c] : coa + pyr --> accoa + for	0
74	PGI	8.28	18.33	Glycolysis/Gluconeogenesis	[c] : g6p <==> f6p	1
75	PGK	0	0	Glycolysis/Gluconeogenesis	[c] : 3pg + atp <==> 13dpg + adp	1
76	PGL	9.881	6.63e-27	Pentose Phosphate Pathway	[c] : 6pgl + h2o --> 6pgc + h	0
77	PGM	0	0	Glycolysis/Gluconeogenesis	[c] : 2pg <==> 3pg	1
78	PIt2r	6.081	3.041	Inorganic Ion Transport and Metabolism	h[e] + pi[e] <==> h[c] + pi[c]	1
79	PPC	4.737	14.64	Anaplerotic reactions	[c] : co2 + h2o + pep --> h + oaa + pi	0
80	PPCK	0	0	Anaplerotic reactions	[c] : atp + oaa --> adp + co2 + pep	0
81	PPS	0	0	Glycolysis/Gluconeogenesis	[c] : atp + h2o + pyr --> amp + (2) h + pep + pi	0
82	PTAr	0	24.43	Pyruvate Metabolism	[c] : accoa + pi <==> actp + coa	1
83	PYK	2.744	0	Glycolysis/Gluconeogenesis	[c] : adp + h + pep --> atp + pyr	0
84	PYRt2r	0	0	Transport, Extracellular	h[e] + pyr[e] <==> h[c] + pyr[c]	1
85	RPE	5.399	0	Pentose Phosphate Pathway	[c] : ru5p-D <==> xu5p-D	1
86	RPI	0	0	Pentose Phosphate Pathway	[c] : r5p <==> ru5p-D	1
87	SUCCt2_2	0	0	Transport, Extracellular	(2) h[e] + succ[e] --> (2) h[c] + succ[c]	0
88	SUCCt3	0	0.004121	Transport, Extracellular	h[e] + succ[c] --> h[c] + succ[e]	0
89	SUCDi	8.582	0	Oxidative Phosphorylation	[c] : q8 + succ --> fum + q8h2	0
90	SUCOAS	0	0	Citric Acid Cycle	[c] : atp + coa + succ <==> adp + pi + succoa	1
91	TALA	2.998	0	Pentose Phosphate Pathway	[c] : g3p + s7p <==> e4p + f6p	1
92	THD2	0	1.907	Oxidative Phosphorylation	(2) h[e] + nadh[c] + nadp[c] --> (2) h[c] + nad[c] + nadph[c]	0
93	TKT1	2.998	0	Pentose Phosphate Pathway	[c] : r5p + xu5p-D <==> g3p + s7p	1
94	TKT2	2.401	0	Pentose Phosphate Pathway	[c] : e4p + xu5p-D <==> f6p + g3p	1
95	TPI	13.56	17.68	Glycolysis/Gluconeogenesis	[c] : dhap <==> g3p	1
96	rev_ACALD	0	0	Pyruvate Metabolism	[c] : acald + coa + nad <==> accoa + h + nadh	1
97	rev_ACALDt	0	0	Transport, Extracellular	acald[e] <==> acald[c]	1
98	rev_ACKr	0	24.43	Pyruvate Metabolism	[c] : ac + atp <==> actp + adp	1
99	rev_ACONTa	0	0	Citric Acid Cycle	[c] : cit <==> acon-C + h2o	1
100	rev_ACONTb	0	0	Citric Acid Cycle	[c] : acon-C + h2o <==> icit	1
101	rev_ACt2r	0	24.43	Transport, Extracellular	ac[e] + h[e] <==> ac[c] + h[c]	1
102	rev_ADK1	0	0	Oxidative Phosphorylation	[c] : amp + atp <==> (2) adp	1
103	rev_AKGDH	0	0	Citric Acid Cycle	[c] : akg + coa + nad --> co2 + nadh + succoa	0
104	rev_AKGt2r	0	0	Transport, Extracellular	akg[e] + h[e] <==> akg[c] + h[c]	1
105	rev_ALCD2x	0	0	Pyruvate Metabolism	[c] : etoh + nad <==> acald + h + nadh	1
106	rev_ATPM	0	0	Oxidative Phosphorylation	[c] : atp + h2o --> adp + h + pi	0
107	rev_ATPS4r	0	0	Oxidative Phosphorylation	adp[c] + (4) h[e] + pi[c] <==> atp[c] + (3) h[c] + h2o[c]	1
108	rev_Biomass_Ecoli_core_w_GAM	0	0		[c] : (1.496) 3pg + (3.7478) accoa + (59.8100) atp + (0.3610) e4p + (0.0709) f6p + (0.1290) g3p + (0.2050) g6p + (0.2557) gln-L + (4.9414) glu-L + (59.8100) h2o + (3.5470) nad + (13.0279) nadph + (1.7867) oaa + (0.5191) pep + (2.8328) pyr + (0.8977) r5p --> (59.8100) adp + (4.1182) akg + (3.7478) coa + (59.8100) h + (3.5470) nadh + (13.0279) nadp + (59.8100) pi	0
109	rev_CO2t	40.65	0	Transport, Extracellular	co2[e] <==> co2[c]	1
110	rev_CS	0	0	Citric Acid Cycle	[c] : accoa + h2o + oaa --> cit + coa + h	0
111	rev_CYTBD	0	0	Oxidative Phosphorylation	(2) h[c] + (0.5) o2[c] + q8h2[c] --> (2) h[e] + h2o[c] + q8[c]	0
112	rev_D_LACt2	0	0	Transport, Extracellular	h[e] + lac-D[e] <==> h[c] + lac-D[c]	1
113	rev_ENO	0	0	Glycolysis/Gluconeogenesis	[c] : 2pg <==> h2o + pep	1
114	rev_ETOHt2r	0	0	Transport, Extracellular	etoh[e] + h[e] <==> etoh[c] + h[c]	1
115	rev_EX_ac(e)	0	0	Exchange	[e] : ac <==>	1
116	rev_EX_acald(e)	0	0	Exchange	[e] : acald <==>	1
117	rev_EX_akg(e)	0	0	Exchange	[e] : akg <==>	1
118	rev_EX_co2(e)	0	1.481	Exchange	[e] : co2 <==>	1
119	rev_EX_etoh(e)	0	0	Exchange	[e] : etoh <==>	1
120	rev_EX_for(e)	0	0	Exchange	[e] : for <==>	1
121	rev_EX_fru(e)	0	0	Exchange	[e] : fru <==>	1
122	rev_EX_fum(e)	0	0	Exchange	[e] : fum <==>	1
123	rev_EX_glc(e)	18.5	18.5	Exchange	[e] : glc-D <==>	1
124	rev_EX_gln_L(e)	0	0	Exchange	[e] : gln-L <==>	1
125	rev_EX_glu_L(e)	0	0	Exchange	[e] : glu-L <==>	1
126	rev_EX_h(e)	0	0	Exchange	[e] : h <==>	1
127	rev_EX_h2o(e)	0	0	Exchange	[e] : h2o <==>	1
128	rev_EX_lac_D(e)	0	0	Exchange	[e] : lac-D <==>	1
129	rev_EX_mal_L(e)	0	0	Exchange	[e] : mal-L <==>	1
130	rev_EX_nh4(e)	9.014	4.507	Exchange	[e] : nh4 <==>	1
131	rev_EX_o2(e)	38.74	11.78	Exchange	[e] : o2 <==>	1
132	rev_EX_pi(e)	6.081	3.041	Exchange	[e] : pi <==>	1
133	rev_EX_pyr(e)	0	0	Exchange	[e] : pyr <==>	1
134	rev_EX_succ(e)	0	0	Exchange	[e] : succ <==>	1
135	rev_FBA	0	0	Glycolysis/Gluconeogenesis	[c] : fdp <==> dhap + g3p	1
136	rev_FBP	0	0	Glycolysis/Gluconeogenesis	[c] : fdp + h2o --> f6p + pi	0
137	rev_FORt2	0	0	Transport, Extracellular	for[e] + h[e] --> for[c] + h[c]	0
138	rev_FORti	0	0	Transport, Extracellular	for[c] --> for[e]	0
139	rev_FRD7	0	0	Oxidative Phosphorylation	[c] : fum + q8h2 --> q8 + succ	0
140	rev_FRUpts2	0	0	Transport, Extracellular	fru[e] + pep[c] --> f6p[c] + pyr[c]	0
141	rev_FUM	0	0.004121	Citric Acid Cycle	[c] : fum + h2o <==> mal-L	1
142	rev_FUMt2_2	0	0	Transport, Extracellular	fum[e] + (2) h[e] --> fum[c] + (2) h[c]	0
143	rev_G6PDH2r	0	0	Pentose Phosphate Pathway	[c] : g6p + nadp <==> 6pgl + h + nadph	1
144	rev_GAPD	0	0	Glycolysis/Gluconeogenesis	[c] : g3p + nad + pi <==> 13dpg + h + nadh	1
145	rev_GLCpts	0	0	Transport, Extracellular	glc-D[e] + pep[c] --> g6p[c] + pyr[c]	0
146	rev_GLNS	0	0	Transport, Extracellular	[c] : atp + glu-L + nh4 --> adp + gln-L + h + pi	0
147	rev_GLNabc	0	0	Glutamate Metabolism	atp[c] + gln-L[e] + h2o[c] --> adp[c] + gln-L[c] + h[c] + pi[c]	0
148	rev_GLUDy	8.591	4.296	Glutamate Metabolism	[c] : glu-L + h2o + nadp <==> akg + h + nadph + nh4	1
149	rev_GLUN	0	0	Glutamate Metabolism	[c] : gln-L + h2o --> glu-L + nh4	0
150	rev_GLUSy	0	0	Glutamate Metabolism	[c] : akg + gln-L + h + nadph --> (2) glu-L + nadp	0
151	rev_GLUt2r	0	0	Transport, Extracellular	glu-L[e] + h[e] <==> glu-L[c] + h[c]	1
152	rev_GND	0	0	Pentose Phosphate Pathway	[c] : 6pgc + nadp --> co2 + nadph + ru5p-D	0
153	rev_H2Ot	52.69	4.544	Transport, Extracellular	h2o[e] <==> h2o[c]	1
154	rev_ICDHyr	0	0	Citric Acid Cycle	[c] : icit + nadp <==> akg + co2 + nadph	1
155	rev_ICL	0	0	Anaplerotic reactions	[c] : icit --> glx + succ	0
156	rev_LDH_D	0	0	Pyruvate Metabolism	[c] : lac-D + nad <==> h + nadh + pyr	1
157	rev_MALS	0	0	Anaplerotic reactions	[c] : accoa + glx + h2o --> coa + h + mal-L	0
158	rev_MALt2_2	0	0	Transport, Extracellular	(2) h[e] + mal-L[e] --> (2) h[c] + mal-L[c]	0
159	rev_MDH	0	12.27	Citric Acid Cycle	[c] : mal-L + nad <==> h + nadh + oaa	1
160	rev_ME1	0	0	Anaplerotic reactions	[c] : mal-L + nad --> co2 + nadh + pyr	0
161	rev_ME2	0	0	Anaplerotic reactions	[c] : mal-L + nadp --> co2 + nadph + pyr	0
162	rev_NADH16	0	0	Oxidative Phosphorylation	(4) h[c] + nadh[c] + q8[c] --> (3) h[e] + nad[c] + q8h2[c]	0
163	rev_NADTRHD	0	0	Oxidative Phosphorylation	[c] : nad + nadph --> nadh + nadp	0
164	rev_NH4t	0	0	Inorganic Ion Transport and Metabolism	nh4[e] <==> nh4[c]	1
165	rev_O2t	0	0	Transport, Extracellular	o2[e] <==> o2[c]	1
166	rev_PDH	0	0	Glycolysis/Gluconeogenesis	[c] : coa + nad + pyr --> accoa + co2 + nadh	0
167	rev_PFK	0	0	Glycolysis/Gluconeogenesis	[c] : atp + f6p --> adp + fdp + h	0
168	rev_PFL	0	0	Pyruvate Metabolism	[c] : coa + pyr --> accoa + for	0
169	rev_PGI	0	0	Glycolysis/Gluconeogenesis	[c] : g6p <==> f6p	1
170	rev_PGK	29.31	34.8	Glycolysis/Gluconeogenesis	[c] : 3pg + atp <==> 13dpg + adp	1
171	rev_PGL	0	0	Pentose Phosphate Pathway	[c] : 6pgl + h2o --> 6pgc + h	0
172	rev_PGM	26.84	33.57	Glycolysis/Gluconeogenesis	[c] : 2pg <==> 3pg	1
173	rev_PIt2r	0	0	Inorganic Ion Transport and Metabolism	h[e] + pi[e] <==> h[c] + pi[c]	1
174	rev_PPC	0	0	Anaplerotic reactions	[c] : co2 + h2o + pep --> h + oaa + pi	0
175	rev_PPCK	0	0	Anaplerotic reactions	[c] : atp + oaa --> adp + co2 + pep	0
176	rev_PPS	0	0	Glycolysis/Gluconeogenesis	[c] : atp + h2o + pyr --> amp + (2) h + pep + pi	0
177	rev_PTAr	3.69e-26	0	Pyruvate Metabolism	[c] : accoa + pi <==> actp + coa	1
178	rev_PYK	0	0	Glycolysis/Gluconeogenesis	[c] : adp + h + pep --> atp + pyr	0
179	rev_PYRt2r	0	0	Transport, Extracellular	h[e] + pyr[e] <==> h[c] + pyr[c]	1
180	rev_RPE	0	0.5941	Pentose Phosphate Pathway	[c] : ru5p-D <==> xu5p-D	1
181	rev_RPI	4.482	0.5941	Pentose Phosphate Pathway	[c] : r5p <==> ru5p-D	1
182	rev_SUCCt2_2	0	0	Transport, Extracellular	(2) h[e] + succ[e] --> (2) h[c] + succ[c]	0
183	rev_SUCCt3	0	0	Transport, Extracellular	h[e] + succ[c] --> h[c] + succ[e]	0
184	rev_SUCDi	0	0	Oxidative Phosphorylation	[c] : q8 + succ --> fum + q8h2	0
185	rev_SUCOAS	8.582	0	Citric Acid Cycle	[c] : atp + coa + succ <==> adp + pi + succoa	1
186	rev_TALA	0	0.1479	Pentose Phosphate Pathway	[c] : g3p + s7p <==> e4p + f6p	1
187	rev_THD2	0	0	Oxidative Phosphorylation	(2) h[e] + nadh[c] + nadp[c] --> (2) h[c] + nad[c] + nadph[c]	0
188	rev_TKT1	0	0.1479	Pentose Phosphate Pathway	[c] : r5p + xu5p-D <==> g3p + s7p	1
189	rev_TKT2	0	0.4463	Pentose Phosphate Pathway	[c] : e4p + xu5p-D <==> f6p + g3p	1
190	rev_TPI	0	0	Glycolysis/Gluconeogenesis	[c] : dhap <==> g3p	1

## Sheet: min-cut graph of Core E. coli
Gluc case	s	t	weight			Gluc_lim case	s	t	weight
	PYK	Biomass_Ecoli_core_w_GAM	0.0613551				CS	ACONTa	0.8918
	CYTBD	Biomass_Ecoli_core_w_GAM	2.75777				CS	CYTBD	1.11022e-16
	G6PDH2r	PYK	0.0613551				ACONTa	ACONTb	0.166595
	G6PDH2r	CYTBD	2.75777				ACONTa	Biomass_Ecoli_core_w_GAM	0.559503
	G6PDH2r	Biomass_Ecoli_core_w_GAM	7.06188				ACONTa	PPC	0.165702
	GLCpts	Biomass_Ecoli_core_w_GAM	4.41665				ACONTb	ICDHyr	0.166595
	GLCpts	G6PDH2r	9.881				ACKr	Biomass_Ecoli_core_w_GAM	12.4278
	GLCpts	PDH	4.20235				PPC	Biomass_Ecoli_core_w_GAM	0.165702
	PDH	Biomass_Ecoli_core_w_GAM	4.20235				G6PDH2r	CYTBD	2.9963e-27
	EX_glc(e)	GLCpts	18.5				G6PDH2r	GLUDy	3.09306e-28
							G6PDH2r	Biomass_Ecoli_core_w_GAM	8.2944e-27
							GLCpts	Biomass_Ecoli_core_w_GAM	1.57757
							GLCpts	G6PDH2r	1.16e-26
							GLCpts	PFL	16.4171
							GLCpts	PGI	0.505299
							ICDHyr	Biomass_Ecoli_core_w_GAM	0.166595
							PFL	CS	0.8918
							PFL	Biomass_Ecoli_core_w_GAM	3.09756
							PFL	PTAr	12.4278
							PGI	Biomass_Ecoli_core_w_GAM	0.0585989
							PGI	TALA	0.1479
							PGI	TKT2	0.2988
							TALA	Biomass_Ecoli_core_w_GAM	0.000444095
							TALA	TKT1	0.14789
							TKT1	Biomass_Ecoli_core_w_GAM	0.14789
							TKT2	Biomass_Ecoli_core_w_GAM	0.298366
							TKT2	TALA	0.000433939
							EX_glc(e)	GLCpts	18.5
							PTAr	ACKr	12.4278

## Sheet:  E. coli _flux dependent graph
Gluc	source_Gluc	sink_Gluc	weight_Gluc	Gluc_lim	source_Gluc_lim	sink_Gluc_lim	weight_Gluc_lim			Id	Label
	12	3	2.43334e-26		15	4	0.8918			1	ACALD
	12	83	1.50162		15	16	0.230353			2	ACALDt
	12	15	4.09987		15	53	0.0210106			3	ACKr
	12	5	4.09987		15	67	0.460902			4	ACONTa
	12	16	84.7999		15	6	0.11948			5	ACONTb
	12	53	4.70132		15	73	0.89182			6	ACt2r
	12	13	104.818		15	64	0.0600092			7	ADK1
	12	67	150.819		4	15	0.0100938			8	AKGDH
	12	11	8.89512		4	5	0.901894			9	AKGt2r
	12	51	0.281031		4	11	0.0949615			10	ALCD2x
	12	72	9.01532		4	13	0.559503			11	ATPM
	12	79	1.87281		4	79	0.165702			12	ATPS4r
	12	76	3.90654		4	76	7.50411e-29			13	Biomass_Ecoli_core_w_GAM
	12	58	20.8314		4	58	0.0514309			14	CO2t
	12	46	3.39296		5	59	0.8918			15	CS
	3	12	2.43349e-26		12	15	0.186528			16	CYTBD
	3	83	8.2837e-28		12	5	0.186528			17	D_LACt2
	3	75	8.84822e-27		12	16	12.7704			18	ENO
	3	90	2.59077e-27		12	53	1.16479			19	ETOHt2r
	83	3	8.28319e-28		12	11	3.58111			20	EX_ac(e)
	83	13	2.84234		12	13	21.0995			21	EX_acald(e)
	83	11	0.18988		12	51	0.0459942			22	EX_akg(e)
	83	51	0.00956641		12	67	25.5517			23	EX_co2(e)
	83	72	0.306886		12	72	3.84845			24	EX_etoh(e)
	83	71	2.13899		12	79	3.06208			25	EX_for(e)
	83	73	8.22787e-28		12	6	6.62381			26	EX_fru(e)
	75	3	8.84768e-27		12	64	3.32682			27	EX_fum(e)
	75	13	26.3727		12	76	1.38672e-27			28	EX_glc(e)
	75	11	2.0282		12	58	0.950416			29	EX_gln_L(e)
	75	51	0.102183		16	15	0.266549			30	EX_glu_L(e)
	75	72	3.27799		16	5	0.266549			31	EX_h(e)
	75	77	26.84		16	12	21.8327			32	EX_h2o(e)
	90	3	2.59061e-27		16	11	2.50767			33	EX_lac_D(e)
	90	13	6.9979		16	13	14.7749			34	EX_mal_L(e)
	90	8	2.92879		16	67	23.5559			35	EX_nh4(e)
	90	11	0.593859		16	78	1.00718			36	EX_o2(e)
	90	51	0.0299194		16	79	4.37573			37	EX_pi(e)
	90	72	0.9598		16	92	1.2632			38	EX_pyr(e)
	90	82	1.25929e-26		16	76	1.98163e-27			39	EX_succ(e)
	90	71	5.65146		16	88	0.00136488			40	FBA
	90	73	2.1739e-27		16	31	23.0019			41	FBP
	90	89	8.582		16	58	1.35815			42	FORt2
	15	83	0.0643915		18	15	0.379959			43	FORti
	15	4	10.37		18	5	0.379959			44	FRD7
	15	16	3.63634		18	11	3.57463			45	FRUpts2
	15	53	0.201599		18	13	21.4904			46	FUM
	15	8	3.53899		18	79	20.8775			47	FUMt2_2
	15	67	6.46731		18	50	18.5			48	G6PDH2r
	15	82	1.52166e-26		18	76	2.82477e-27			49	GAPD
	15	71	6.8289		18	58	1.93601			50	GLCpts
	15	73	2.62682e-27		46	15	4.66432e-05			51	GLNS
	4	15	0.527423		46	5	4.66432e-05			52	GLNabc
	4	5	10.8974		46	11	0.000438816			53	GLUDy
	4	13	5.02837		46	13	0.00258546			54	GLUN
	4	11	0.42672		46	79	0.000765706			55	GLUSy
	4	79	0.240926		46	76	3.46764e-31			56	GLUt2r
	4	76	0.502553		46	58	0.000237662			57	GND
	4	58	2.67984		46	44	0.004121			58	H2Ot
	4	46	0.436485		53	15	0.0486239			59	ICDHyr
	5	59	10.37		53	5	0.0486239			60	ICL
	16	12	138.155		53	11	0.457451			61	LDH_D
	16	15	3.94067		53	13	6.77932			62	MALS
	16	5	3.94067		53	51	0.2113			63	MALt2_2
	16	13	37.5697		53	79	0.798222			64	MDH
	16	67	68.9		53	48	3.30822e-27			65	ME1
	16	11	3.18826		53	59	0.254334			66	ME2
	16	78	2.60552		53	66	3.49645			67	NADH16
	16	79	1.80009		53	92	0.54386			68	NADTRHD
	16	76	3.75485		53	76	3.6149e-28			69	NH4t
	16	89	8.582		53	58	0.247754			70	O2t
	16	31	14.208		11	12	3.65232			71	PDH
	16	58	20.0226		11	16	2.16715			72	PFK
	16	46	3.26122		11	53	0.197666			73	PFL
	18	83	2.744		11	3	2.70712			74	PGI
	18	15	1.3651		11	75	3.85624			75	PGK
	18	5	1.3651		11	67	4.33614			76	PGL
	18	13	13.8727		11	6	1.12406			77	PGM
	18	11	1.10445		11	64	0.564563			78	PIt2r
	18	79	5.36057		11	49	3.85618			79	PPC
	18	50	18.5		11	82	2.70709			80	PPCK
	18	76	1.30072		3	11	2.70727			81	PPS
	18	58	6.93606		3	13	15.951			82	PTAr
	18	46	1.12973		3	51	0.068182			83	PYK
	53	15	0.436943		3	72	5.70496			84	PYRt2r
	53	5	0.436943		3	6	24.43			85	RPE
	53	13	12.3339		75	11	3.85645			86	RPI
	53	59	2.95719		75	13	23.9582			87	SUCCt2_2
	53	11	0.353515		75	51	0.0971238			88	SUCCt3
	53	51	0.4227		75	72	8.12659			89	SUCDi
	53	79	0.199595		75	77	33.57			90	SUCOAS
	53	48	2.81774		13	12	21.5191			91	TALA
	53	57	2.81774		13	16	12.7686			92	THD2
	53	76	0.416338		13	53	4.56872			93	TKT1
	53	58	2.22011		13	3	15.9501			94	TKT2
	53	46	0.361605		13	75	22.7205			95	TPI
	13	12	132.99		13	67	27.3786			96	rev_ACALD
	13	83	2.85154		13	6	6.62286			97	rev_ACALDt
	13	75	23.9013		13	48	8.29178e-27			98	rev_ACKr
	13	90	14.1586		13	59	0.637466			99	rev_ACONTa
	13	16	34.6682		13	66	8.76355			100	rev_ACONTb
	13	53	5.32662		13	73	3.09763			101	rev_ACt2r
	13	8	5.51526		13	92	1.51131			102	rev_ADK1
	13	59	7.41281		13	64	4.27967			103	rev_AKGDH
	13	67	67.5217		13	49	22.7202			104	rev_AKGt2r
	13	82	9.09049e-27		13	82	15.9499			105	rev_ALCD2x
	13	48	7.06326		51	12	0.0919827			106	rev_ATPM
	13	57	7.06326		51	16	0.0545791			107	rev_ATPS4r
	13	71	4.07964		51	53	0.00497817			108	rev_Biomass_Ecoli_core_w_GAM
	13	73	1.56928e-27		51	3	0.0681782			109	rev_CO2t
	13	49	24.4544		51	75	0.0971183			110	rev_CS
	8	90	8.582		51	13	0.211336			111	rev_CYTBD
	8	67	8.58235		51	67	0.109204			112	rev_D_LACt2
	8	79	0.895577		51	6	0.0283093			113	rev_ENO
	8	14	7.68529		51	64	0.0142184			114	rev_ETOHt2r
	59	53	8.14301		51	49	0.097117			115	rev_EX_ac(e)
	59	13	7.41136		51	82	0.0681773			116	rev_EX_acald(e)
	59	8	5.18096		67	12	32.763			117	rev_EX_akg(e)
	59	79	1.08216		67	16	23.55			118	rev_EX_co2(e)
	59	14	9.28646		67	13	1.83026			119	rev_EX_etoh(e)
	67	12	184.285		67	78	1.51141			120	rev_EX_for(e)
	67	16	68.8982		67	92	1.8956			121	rev_EX_fru(e)
	67	13	5.86319		67	49	21.7264			122	rev_EX_fum(e)
	67	8	8.582		67	88	0.00204818			123	rev_EX_glc(e)
	67	78	3.47548		67	31	34.5174			124	rev_EX_gln_L(e)
	67	64	8.582		67	44	0.004121			125	rev_EX_glu_L(e)
	67	71	16.56		72	12	3.84824			126	rev_EX_h(e)
	67	49	29.31		72	16	4.56677			127	rev_EX_h2o(e)
	67	31	18.952		72	53	0.416536			128	rev_EX_lac_D(e)
	11	12	11.2859		72	3	5.70464			129	rev_EX_mal_L(e)
	11	83	0.241988		72	75	8.12613			130	rev_EX_nh4(e)
	11	75	2.02832		72	67	9.13741			131	rev_EX_o2(e)
	11	90	1.20153		72	6	2.36871			132	rev_EX_pi(e)
	11	16	2.94203		72	40	17.68			133	rev_EX_pyr(e)
	11	53	0.163106		72	64	1.18969			134	rev_EX_succ(e)
	11	67	5.23247		78	12	0.661897			135	rev_FBA
	11	49	2.07526		78	16	0.785494			136	rev_FBP
	51	12	0.568599		78	53	0.0716451			137	rev_FORt2
	51	83	0.0121917		78	67	1.57166			138	rev_FORti
	51	75	0.10219		78	6	0.407423			139	rev_FRD7
	51	90	0.0605349		78	64	0.204629			140	rev_FRUpts2
	51	16	0.148224		78	49	1.39769			141	rev_FUM
	51	53	0.00821753		78	82	0.981198			142	rev_FUMt2_2
	51	13	0.422672		79	15	0.8918			143	rev_G6PDH2r
	51	67	0.263619		79	12	3.18651			144	rev_GAPD
	51	49	0.104554		79	16	3.78153			145	rev_GLCpts
	72	12	9.01587		79	53	0.344914			146	rev_GLNS
	72	83	0.391104		79	13	1.47671			147	rev_GLNabc
	72	75	3.27819		79	67	7.56627			148	rev_GLUDy
	72	90	0.959858		79	6	1.96142			149	rev_GLUN
	72	16	4.75494		79	64	13.2551			150	rev_GLUSy
	72	53	0.263614		79	49	6.72879			151	rev_GLUt2r
	72	67	8.45677		79	82	4.72369			152	rev_GND
	72	40	13.56		6	12	11.3243			153	rev_H2Ot
	78	12	4.13674		6	78	0.522408			154	rev_ICDHyr
	78	83	0.0377594		6	92	0.6552			155	rev_ICL
	78	90	0.44041		6	88	0.000707939			156	rev_LDH_D
	78	16	2.13236		6	20	24.43			157	rev_MALS
	78	53	0.118218		6	31	11.9307			158	rev_MALt2_2
	78	67	3.79245		40	13	0.0530872			159	rev_MDH
	78	49	1.50413		40	95	17.68			160	rev_ME1
	79	12	3.22245		40	93	0.073642			161	rev_ME2
	79	83	0.0294139		40	94	0.222221			162	rev_NADH16
	79	90	0.343072		40	49	17.3275			163	rev_NADTRHD
	79	15	3.68817		48	16	2.9963e-27			164	rev_NH4t
	79	16	1.66107		48	53	3.58256e-27			165	rev_O2t
	79	53	0.09209		48	13	8.2944e-27			166	rev_PDH
	79	13	1.0504		48	67	5.99513e-27			167	rev_PFK
	79	67	2.95426		48	6	1.55413e-27			168	rev_PFL
	79	49	1.17169		48	64	7.80564e-28			169	rev_PGI
	82	12	2.51021e-26		50	13	1.57757			170	rev_PGK
	82	90	2.67245e-27		50	48	1.16e-26			171	rev_PGL
	82	15	2.31071e-26		50	73	17.0927			172	rev_PGM
	82	13	1.38043e-26		50	74	18.33			173	rev_PIt2r
	82	49	9.12717e-27		59	53	1.14632			174	rev_PPC
	40	13	0.0889171		59	13	0.637668			175	rev_PPCK
	40	91	1.25013		59	79	0.892239			176	rev_PPS
	40	95	13.56		66	53	3.49755			177	rev_PTAr
	40	49	12.2219		66	13	9.6995			178	rev_PYK
	48	83	0.0613551		66	79	12.266			179	rev_PYRt2r
	48	16	3.46486		66	73	11.3273			180	rev_RPE
	48	53	3.00929		73	15	0.8918			181	rev_RPI
	48	13	7.06188		73	13	3.09756			182	rev_SUCCt2_2
	48	67	6.16234		73	43	28.42			183	rev_SUCCt3
	48	76	9.881		73	82	24.43			184	rev_SUCDi
	50	13	4.41665		74	13	0.0585989			185	rev_SUCOAS
	50	48	9.881		74	72	17.68			186	rev_TALA
	50	71	14.421		74	91	0.1479			187	rev_THD2
	50	73	5.54721e-27		74	94	0.4463			188	rev_TKT1
	50	74	8.28		92	16	0.985161			189	rev_TKT2
	57	53	2.81719		92	53	0.633889			190	rev_TPI
	57	13	7.06188		92	13	1.51172
	57	79	1.03113		92	67	1.97116
	57	86	4.482		92	6	0.510987
	57	14	8.84856		92	64	0.256644
	57	85	5.399		92	49	1.75858
	64	83	0.0532891		95	13	0.0530872
	64	15	6.68183		95	93	0.073642
	64	16	3.00936		95	94	0.222221
	64	53	0.166839		95	49	17.3275
	64	13	1.90301		64	46	0.004121
	64	67	13.9346		64	13	0.953194
	71	15	10.37		64	66	12.26
	71	13	6.19511		64	49	11.315
	71	67	16.5607		86	13	0.594059
	71	79	1.72812		91	13	0.000444095
	71	14	14.8297		91	93	0.148516
	73	15	3.98894e-27		91	94	0.00185896
	73	13	2.38302e-27		91	49	0.144951
	74	13	0.0709406		93	13	0.14789
	74	72	8.20797		93	85	0.147875
	91	13	0.622419		94	13	0.298366
	91	72	2.97192		94	91	0.1479
	91	94	2.401		94	85	0.446225
	93	13	0.0196588		23	14	1.481
	93	91	3.27439		14	79	1.48173
	93	49	2.70216		49	16	8.98889
	94	13	0.0363152		49	53	0.819878
	94	72	2.38011		49	75	34.8
	94	91	0.221354		49	67	39.7149
	94	49	2.16407		49	6	4.66239
	95	13	0.0889171		49	92	1.75883
	95	91	1.25013		49	64	13.6584
	95	49	12.2219		70	16	11.775
	86	13	1.4839		76	16	1.71254e-27
	86	93	2.998		76	53	1.56201e-28
	49	83	0.181998		76	67	3.42653e-27
	49	75	29.31		76	6	8.88265e-28
	49	16	10.2778		76	64	4.46132e-28
	49	53	0.569803		88	16	0.00106446
	49	67	47.5905		88	53	9.70896e-05
	70	16	38.74		88	67	0.00212982
	76	83	0.0613551		88	6	0.000552118
	76	16	3.46486		88	64	0.000277302
	76	53	0.192092		88	39	0.004121
	76	67	6.16234		77	18	33.57
	76	57	9.881		43	25	28.42
	89	16	8.58178		58	32	4.544
	89	46	8.582		44	67	0.00412203
	77	18	26.84		44	88	0.004121
	14	23	40.65		28	50	18.5
	58	32	52.69		69	53	4.296
	46	64	8.582		69	51	0.2113
	28	50	18.5		35	69	4.507
	69	53	8.591		36	70	11.78
	69	51	0.4227		82	3	24.43
	35	69	9.014		82	73	24.4306
	36	70	38.74		37	78	3.041
	37	78	6.081		85	86	0.5941
	85	93	2.998
	85	94	2.401

## Sheet:  E. coli_mc pathfinding
Gluc	source_Gluc	sink_Gluc	weight_Gluc	Gluc_lim	source_Gluc_lim	sink_Gluc_lim	weight_Gluc_lim			Id	Label
	83	13	0.0613551		15	4	0.8918			1	ACALD
	16	13	2.75777		15	16	1.11022e-16			2	ACALDt
	48	83	0.0613551		4	5	0.166595			3	ACKr
	48	16	2.75777		4	13	0.559503			4	ACONTa
	48	13	7.06188		4	79	0.165702			5	ACONTb
	50	13	4.41665		5	59	0.166595			6	ACt2r
	50	48	9.881		3	13	12.4278			7	ADK1
	50	71	4.20235		79	13	0.165702			8	AKGDH
	71	13	4.20235		48	16	2.9963e-27			9	AKGt2r
	28	50	18.5		48	53	3.09306e-28			10	ALCD2x
					48	13	8.2944e-27			11	ATPM
					50	13	1.57757			12	ATPS4r
					50	48	1.16e-26			13	Biomass_Ecoli_core_w_GAM
					50	73	16.4171			14	CO2t
					50	74	0.505299			15	CS
					59	13	0.166595			16	CYTBD
					73	15	0.8918			17	D_LACt2
					73	13	3.09756			18	ENO
					73	82	12.4278			19	ETOHt2r
					74	13	0.0585989			20	EX_ac(e)
					74	91	0.1479			21	EX_acald(e)
					74	94	0.2988			22	EX_akg(e)
					91	13	0.000444095			23	EX_co2(e)
					91	93	0.14789			24	EX_etoh(e)
					93	13	0.14789			25	EX_for(e)
					94	13	0.298366			26	EX_fru(e)
					94	91	0.000433939			27	EX_fum(e)
					28	50	18.5			28	EX_glc(e)
					82	3	12.4278			29	EX_gln_L(e)
										30	EX_glu_L(e)
										31	EX_h(e)
										32	EX_h2o(e)
										33	EX_lac_D(e)
										34	EX_mal_L(e)
										35	EX_nh4(e)
										36	EX_o2(e)
										37	EX_pi(e)
										38	EX_pyr(e)
										39	EX_succ(e)
										40	FBA
										41	FBP
										42	FORt2
										43	FORti
										44	FRD7
										45	FRUpts2
										46	FUM
										47	FUMt2_2
										48	G6PDH2r
										49	GAPD
										50	GLCpts
										51	GLNS
										52	GLNabc
										53	GLUDy
										54	GLUN
										55	GLUSy
										56	GLUt2r
										57	GND
										58	H2Ot
										59	ICDHyr
										60	ICL
										61	LDH_D
										62	MALS
										63	MALt2_2
										64	MDH
										65	ME1
										66	ME2
										67	NADH16
										68	NADTRHD
										69	NH4t
										70	O2t
										71	PDH
										72	PFK
										73	PFL
										74	PGI
										75	PGK
										76	PGL
										77	PGM
										78	PIt2r
										79	PPC
										80	PPCK
										81	PPS
										82	PTAr
										83	PYK
										84	PYRt2r
										85	RPE
										86	RPI
										87	SUCCt2_2
										88	SUCCt3
										89	SUCDi
										90	SUCOAS
										91	TALA
										92	THD2
										93	TKT1
										94	TKT2
										95	TPI
										96	rev_ACALD
										97	rev_ACALDt
										98	rev_ACKr
										99	rev_ACONTa
										100	rev_ACONTb
										101	rev_ACt2r
										102	rev_ADK1
										103	rev_AKGDH
										104	rev_AKGt2r
										105	rev_ALCD2x
										106	rev_ATPM
										107	rev_ATPS4r
										108	rev_Biomass_Ecoli_core_w_GAM
										109	rev_CO2t
										110	rev_CS
										111	rev_CYTBD
										112	rev_D_LACt2
										113	rev_ENO
										114	rev_ETOHt2r
										115	rev_EX_ac(e)
										116	rev_EX_acald(e)
										117	rev_EX_akg(e)
										118	rev_EX_co2(e)
										119	rev_EX_etoh(e)
										120	rev_EX_for(e)
										121	rev_EX_fru(e)
										122	rev_EX_fum(e)
										123	rev_EX_glc(e)
										124	rev_EX_gln_L(e)
										125	rev_EX_glu_L(e)
										126	rev_EX_h(e)
										127	rev_EX_h2o(e)
										128	rev_EX_lac_D(e)
										129	rev_EX_mal_L(e)
										130	rev_EX_nh4(e)
										131	rev_EX_o2(e)
										132	rev_EX_pi(e)
										133	rev_EX_pyr(e)
										134	rev_EX_succ(e)
										135	rev_FBA
										136	rev_FBP
										137	rev_FORt2
										138	rev_FORti
										139	rev_FRD7
										140	rev_FRUpts2
										141	rev_FUM
										142	rev_FUMt2_2
										143	rev_G6PDH2r
										144	rev_GAPD
										145	rev_GLCpts
										146	rev_GLNS
										147	rev_GLNabc
										148	rev_GLUDy
										149	rev_GLUN
										150	rev_GLUSy
										151	rev_GLUt2r
										152	rev_GND
										153	rev_H2Ot
										154	rev_ICDHyr
										155	rev_ICL
										156	rev_LDH_D
										157	rev_MALS
										158	rev_MALt2_2
										159	rev_MDH
										160	rev_ME1
										161	rev_ME2
										162	rev_NADH16
										163	rev_NADTRHD
										164	rev_NH4t
										165	rev_O2t
										166	rev_PDH
										167	rev_PFK
										168	rev_PFL
										169	rev_PGI
										170	rev_PGK
										171	rev_PGL
										172	rev_PGM
										173	rev_PIt2r
										174	rev_PPC
										175	rev_PPCK
										176	rev_PPS
										177	rev_PTAr
										178	rev_PYK
										179	rev_PYRt2r
										180	rev_RPE
										181	rev_RPI
										182	rev_SUCCt2_2
										183	rev_SUCCt3
										184	rev_SUCDi
										185	rev_SUCOAS
										186	rev_TALA
										187	rev_THD2
										188	rev_TKT1
										189	rev_TKT2
										190	rev_TPI

## Sheet: cac data
EXP1	exp data	without weighting	reciprocal experimental values as weights	TIObjFind-derived weights	ObjFind			EXP2	exp data	without weighting	reciprocal experimental values as weights	TIObjFind-derived weights	ObjFind
Butanol	28.9	28.5496	28.4944	28.7667	28.9			Butanol	10.4	11.2384	10.4571	10.4072	10.4
Ethanol	14.6	14.4248	14.5758	14.583	14.6			Ethanol	13.6	14.0192	13.6198	13.6062	13.6
H2	169	168.934	169.644	171.628	175.85			H2	186	186.263	186.729	186.953	190.85
Acetone	10	9.4116	9.9426	9.9393	10			Acetoin	5.1	5.4133	5.1002	5.1003	5.1
Acetoin	5.4	5.1824	5.3968	5.39	5.4			CO2	194	192.851	193.723	192.636	194.55
CO2	206	206.504	206.379	209.37	214.15			Acetate	30.7	30.594	30.5136	30.6794	30.7
Acetate	24.1	24.0575	23.5471	23.9467	24.1			Butyrate	54	54.3134	54.3004	54.0335	54
Butyrate	36.4	36.1824	34.6033	35.9448	36.4			C recovery	93.4	93.4	93.4	93.4	93.4
IPA	0	0	0	0	1.35
C recovery	99.4	99.4	99.4	99.4	99.4
EXP1	Error without weighting	Error using reciprocal experimental values as weights	Error using TIObjFind-derived weights	Error using ObjFind				EXP2	Error without weighting	Error using TIObjFind-derived weights	Error using reciprocal experimental values as weights	Error using ObjFind
Butanol	0.0121246	0.0140346	0.00461246	0				Butanol	0.0806154	0.00549038	0.000692308	0
Ethanol	0.012	0.00165753	0.00116438	0				Ethanol	0.0308235	0.00145588	0.000455882	0
H2	0.000392899	0.00381124	0.0155497	0.0405485				H2	0.00141183	0.00391882	0.00512527	0.0254126
Acetone	0.05884	0.00574	0.00607	0				Acetoin	0.0614314	3.92157e-05	5.88235e-05	0
Acetoin	0.0402963	0.000592593	0.00185185	0				CO2	0.00592474	0.00142835	0.00702938	0.00282704
CO2	0.00244417	0.00183883	0.0163617	0.0394666				Acetate	0.00345277	0.00607166	0.00067101	0
Acetate	0.00176349	0.0229419	0.006361	0				Butyrate	0.0058037	0.00556296	0.00062037	0
Butyrate	0.00597802	0.0493599	0.0125055	0

## Sheet: IBE co-culture Model
Id	Label	t=2.0 hr	t=10.0 hr	t= 11.9 hr	t=15.0 hr	t= 19.3 hr	t=25.0 hr	t=30.3 hr	t=31.3 hr	t=32.3 hr	Pathway	Equation	Reversible
1	'CacpureR0001'	0	0	0	-14.1393	0	0	1.16622e-15	-14.1493	0	'L-Alanine:glyoxylate aminotransferase'	'ala-L + glx <==> pyr + gly'	1
2	'CacpureR0002'	0	0	0	0	0	0	0	0	0	'L-Serine:pyruvate aminotransferase'	'pyr + ser-L <==> ala-L + hpyr'	1
3	'CacpureR0004'	0	0	0	0	0	0	0	0	0	'3-Phospho-D-glycerate:NAD+ 2-oxidoreductase'	'nad + 3pg <==> nadh + (1) h + 3php'	1
4	'CacpureR0006'	0.564534	5.2055	5.38946	14.6195	0.325505	10.4816	0.31037	14.5664	0.205511	'aspartate-semialdehyde dehydrogenase'	'nadph + 4pasp --> nadp + pi + aspsa'	0
5	'CacpureR0009'	0	0.00827245	0.00499172	0.00583217	0.00628455	0	0	0.00506518	0.00396781	'dCTP deaminase'	'h2o + h + dctp --> nh4 + dutp'	0
6	'CacpureR0010'	0	0	0	0	0	0	0	0	0	'CTP aminohydrolase'	'h2o + ctp + h --> nh4 + utp'	0
7	'CacpureR0012'	0.0776216	0.0589129	0.0355489	0.0415342	0.0447559	0.0572051	0.0426748	0.036072	0.028257	'orotate phosphoribosyltransferase'	'prpp + orot --> ppi + orot5p'	0
8	'CacpureR0013'	0	0	0	0	0	0	0	0	0	'2-polyprenylphenol,NADPH:oxygen oxidoreductase'	'nadph + o2 + h + 2oph --> h2o + nadp + 2ohph'	0
9	'CacpureR0014'	0	0	0	0	0	0	0	0	0	'ZN2t4'	'zn2 + h[e] + k[e] <==> zn2[e] + h + k'	1
10	'CacpureR0015'	0	0	0	0	0	0	0	0	0	'cadminum transport out via antiport'	'h[e] + k[e] + cd2 <==> h + k + cd2[e]'	1
11	'CacpureR0016'	0	0	0	0	0	0	0	0	0	'L-methionine:oxidized-thioredoxin S-oxidoreductase'	'h2o + met-L + trdox <==> metox + trdrd'	1
12	'CacpureR0022'	0	0	0	0	0	0	0	0	0	'2,3-Dihydroxy-3-methylbutanoate:NADP+ oxidoreductase (isomerizing)'	'nadph + h + alac-S <==> nadp + 23dhmb'	1
13	'CacpureR0023'	0.0813944	0.0617763	0.0372767	0.043553	0.0469312	0.0599856	0.044749	0.0378253	0.0296305	'(S)-2-Aceto-2-hydroxybutanoate:NADP+ oxidoreductase (isomerizing)'	'2ahbut <==> (R)-3-Hydroxy-3-methyl-2-oxopentanoate'	1
14	'CacpureR0024'	-0.0813944	-0.0617763	-0.0372767	-0.043553	-0.0469312	-0.0599856	-0.044749	-0.0378253	-0.0296305	'(R)-2,3-Dihydroxy-3-methylpentanoate:NADP+ oxidoreductase'	'nadp + 23dhmp <==> nadph + h + (R)-3-Hydroxy-3-methyl-2-oxopentanoate'	1
15	'CacpureR0025'	0.146273	0.111018	0.0669896	0.0782687	0.0843397	0.1078	0.080418	0.0679755	0.0532486	'2-Acetolactate methylmutase'	'alac-S <==> 33hmeoxobut'	1
16	'CacpureR0026'	-0.146273	-0.111018	-0.0669896	-0.0782687	-0.0843397	-0.1078	-0.080418	-0.0679755	-0.0532486	'(R)-2,3-Dihydroxy-3-methylbutanoate:NADP+ oxidoreductase'	'nadp + 23dhmb <==> nadph + h + 33hmeoxobut'	1
17	'CacpureR0027'	0	0	6.3953	0	0	0	0	0	0	'ammonia:ferredoxin oxidoreductase'	'(8) h + no2 + (3) fdxrd --> (2) h2o + nh4 + (3) fdxox'	0
18	'CacpureR0028'	0	0	0	0	0	0	0	0	0	'Hydrogen-sulfide:ferredoxin oxidoreductase'	'(3) h2o + h2s + (3) fdxox <==> (7) h + so3 + (3) fdxrd'	1
19	'CacpureR0029'	0	0	0	0	0	0	0	0	0	'L-glutamate-semialdehyde: NADP+'	'nadph + h + glutrna <==> nadp + glu1sa + trnaglu'	1
20	'CacpureR0030'	0	0	0	0	0	0	0	0	0	'S-Adenosyl-L-methionine:uroporphyrin-III C-methyltransferase'	'(2) h + sheme <==> scl + fe2'	1
21	'CacpureR0031'	0	0	0	0	0	0	0	0	0	'S-Adenosyl-L-methionine:uroporphyrin-III C-methyltransferase'	'nad + pre2 <==> nadh + h + scl'	1
22	'CacpureR0032'	0	0	0	0	0	0	0	0	0	'hydroxymethylbilane synthase'	'h2o + (4) ppbng --> (4) nh4 + hmbil'	0
23	'CacpureR0033'	0	0	0	0	0	0	0	0	0	'Hydroxymethylbilane hydro-lyase(cyclizing)'	'hmbil <==> h2o + uppg3'	1
24	'CacpureR0034'	0	0	0	0	0	0	0	0	0	'S-Adenosyl-L-methionine:uroporphyrin-III C-methyltransferase'	'(2) amet + uppg3 <==> (2) ahcys + (2) h + pre2'	1
25	'CacpureR0035'	0	0	0	0	0	0	0	0	0	'(S)-4-Amino-5-oxopentanoate 4,5-aminomutase'	'5aop <==> glu1sa'	1
26	'CacpureR0036'	0	0	0	0	0	0	0	0	0	'porphobilinogen synthase'	'(2) 5aop --> (2) h2o + h + ppbng'	0
27	'CacpureR0037'	0	0	0	0	0	0	0	0	0	'O-acetylhomoserine aminocarboxypropyltransferase'	'tsul + achms + trdrd <==> ac + so3 + hcys-L + trdox'	1
28	'CacpureR0040'	0	0	0	0	0	0	0	0	0	'ATP:adenylylsulfate 3&#39;-phosphotransferase'	'atp + Adenylylselenate <==> adp + (1) h + 3-Phosphoadenylylselenate'	1
29	'CacpureR0041'	0	0	0	0	0	0	0	0.0147102	0	'ATP:adenylylsulfate 3&#39;-phosphotransferase'	'atp + aps <==> adp + paps'	1
30	'CacpureR0043'	0	0	0	0	0	0	0	0	0	'AMP,sulfite:(acceptor) oxidoreductase'	'amp + (2) ficytc + Selenite <==> (2) focytc + Adenylylselenate + (2) h'	1
31	'CacpureR0045'	-0.0316542	-0.0240248	-0.0144969	-0.0169377	-0.0182515	-0.0233284	-0.0174029	0	-0.0115233	'AMP,sulfite:acceptor oxidoreductase'	'fad + amp + so3 <==> aps + fadh2'	1
32	'CacpureR0047'	0	0	0	0	0	0	0	0	0	'ATP:sulfate adenylyltransferase'	'atp + so4 + h <==> ppi + aps'	1
33	'CacpureR0048'	0.0316542	0.0240248	0.0144969	0.0169377	0.0182515	0.0233284	0.0174029	0.0147102	0.0115233	'Sulfate adenyltransferase'	'h2o + atp + gtp + so4 <==> pi + ppi + gdp + aps'	1
34	'CacpureR0050'	0	0	0	0	0	0	0	0	0	'polar-amino-acid-transporting ATPase'	'h2o + atp + gln-L[e] --> adp + pi + gln-L + (1) h'	0
35	'CacpureR0051'	0	0	0	0	0	0	0	0	0	'protein-Npi-phosphohistidine---sugar phosphotransferase'	'h + mnl + Protein N-pros-phosphohistidine <==> mnl1p + Protein histidine'	1
36	'CacpureR0053'	0	0	0	0	0	0	0	0	0	'mannitol transport via PEP:Pyr PTS'	'pep + mnl[e] <==> pyr + mnl1p'	1
37	'CacpureR0055'	0	0	0	0	0	0	0	0	0	'D-Mannitol-1-phosphate:NAD+ 5-oxidoreductase'	'nad + mnl1p <==> nadh + h + f6p'	1
38	'CacpureR0057'	0.0336784	0.025561	0.0154239	0.0180208	0.0194186	0.0248201	0.0185157	0.0156509	0.0122601	'L-Glutamine:D-fructose-6-phosphate aminotransferase (hexose'	'gln-L + f6p <==> glu-L + gam6p'	1
39	'CacpureR0059'	0	0	0	0	0	0	0	0	0	'N-acetylmuramic acid 6-phosphate etherase'	'h2o + acmum6p <==> lac-D + acgam6p'	1
40	'CacpureR0061'	0	0	0	0	0	0	0	0	0	'β-N-acetylhexosaminidase'	'h2o + chitob <==> (2) acgam'	1
41	'CacpureR0063'	0	0	0	0	0	0	0	0	0	'glucosamine-6-phosphate deaminase'	'h2o + gam6p --> nh4 + f6p'	0
42	'CacpureR0065'	0	0	0	0	0	0	0	0	0	'N-Acetyl-D-glucosamine-6-phosphate amidohydrolase'	'h2o + acgam6p <==> ac + gam6p'	1
43	'CacpureR0066'	0	0	0	0	0	0	0	0	0	'biotin synthase'	'amet + s + dtbt --> met-L + h + btn + dad-5'	0
44	'CacpureR0067'	0	0	0	0	0	0	0	0	0	'acetyl coenzyme A holocarboxylase synthetase'	'ppi + btamp --> atp + h + btn'	0
45	'CacpureR0069'	0.0407388	0.0309198	0.0186574	0.0217988	0.0234896	0.0300235	0.0223974	0.018932	0.0148304	'prephenate dehydratase'	'h + pphn --> h2o + co2 + phpyr'	0
46	'CacpureR0072'	0	-0.0950561	-0.0774194	0	-0.0782552	-0.143645	0	0	-0.125153	'protein-Npi-phosphohistidine---sugar phosphotransferase'	'h + fru + Protein N-pros-phosphohistidine <==> f1p + Protein histidine'	1
47	'CacpureR0073'	0.196073	0.0950561	0.0774194	0.0625046	0.0782552	0.143645	0.143562	0.135592	0.125153	'D-fructose transport via PEP:Pyr PTS'	'pep + fru[e] <==> pyr + f1p'	1
48	'CacpureR0075'	0	0	0	0	0	0	0	0	0	'molybdate ABC transporter permease'	'h2o + atp + mobd[e] --> adp + pi + h + mobd'	0
49	'CacpureR0077'	-7.44656	-8.01049	-7.63172	-10.0244	-7.75524	-8.82907	-7.64516	-10.0361	-6.82693	'reduced ferredoxin:dinitrogen oxidoreductase (ATP-hydrolysing)'	'(16) h2o + (16) atp + n2 + (8) fdxrd <==> (16) adp + (16) pi + (2) nh4 + (6) h + (8) fdxox + h2'	1
50	'CacpureR0078'	0	0	0	0	0	0	0	0	0	'homocitrate synthase'	'h2o + accoa + akg <==> coa + (1) h + hcit'	1
51	'CacpureR0084'	0	0	0	0	0	0	0	0	0	'guanine deaminase'	'h2o + h + gua --> nh4 + xan'	0
52	'CacpureR0085'	-0.0279935	-0.0212464	-0.0128204	-0.0149789	-0.0161408	-0.0206305	-0.0153903	-0.013009	-0.0101906	'5-methyltetrahydrofolate:NAD+ oxidoreductase'	'nad + 5mthf <==> nadh + h + mlthf'	1
53	'CacpureR0086'	0	0	0	0	0	0	0	0	0	'5-methyltetrahydrofolate:NADP+ oxidoreductase'	'nadp + 5mthf <==> nadph + h + mlthf'	1
54	'CacpureR0088'	0.0421027	0.0319549	0.019282	0.0225285	0.024276	0.0310286	0.0231472	0.0195658	0.0153269	'ornithine carbamoyltransferase'	'orn + cbp --> pi + (2) h + citr-L'	0
55	'CacpureR0089'	0	0	0	0	0	0	0	0	0	'2'',3''-Cyclic AMP 3''-nucleotidohydrolase'	'h2o + 23camp <==> 3amp'	1
56	'CacpureR0090'	0	0	0	0	0	0	0	0	0	'2'',3''-Cyclic GMP 3''-nucleotidohydrolase'	'h2o + 23cgmp <==> 3gmp'	1
57	'CacpureR0091'	0	0	0	0	0	0	0	0	0	'2'',3''-Cyclic UMP 3''-nucleotidohydrolase'	'h2o + 23cump <==> 3ump'	1
58	'CacpureR0092'	0	0	0	0	0	0	0	0	0	'2'',3''-Cyclic CMP 3''-nucleotidohydrolase'	'h2o + 23ccmp <==> 3cmp'	1
59	'CacpureR0093'	0	0	0	0	0	0	0	0	0	'2-Dehydro-3-deoxy-D-gluconate:NAD+ 5-oxidoreductase'	'nad + 2ddglcn <==> nadh + h + 46dh25dohxn'	1
60	'CacpureR0095'	0	0	0	0	0	4.44509e-25	0	0.942801	0	'beta-alanine:2-oxoglutarate aminotransferase'	'akg + ala-B <==> glu-L + msa'	1
61	'CacpureR0096'	0	0	0	0	0	0	0	0	0	'amino acid metbolism'	'h2o + NG,NG-Dimethyl-L-arginine --> citr-L + dma'	0
62	'CacpureR0097'	0	0	0	0	0	0	0	0	0	'protein-Npi-phosphohistidine---sugar phosphotransferase'	'h2o + atp + cellb[e] --> adp + pi + (1) h + cellb'	0
63	'CacpureR0098'	0	0	0	0	0	0	0	0	0	'cellobiose transport via PEP:Pyr PTS'	'pep + cellb[e] <==> pyr + 6pgg'	1
64	'CacpureR0099'	-0.0256513	-0.0194687	-0.0117477	-0.0572787	-0.0147903	-0.0189044	-0.0141026	-0.0119206	-0.0389685	'cystathionine gamma-synthase'	'h + succ + Cystathionine <==> cys-L + suchms'	1
65	'CacpureR0100'	-0.0316542	-0.0240248	-0.0144969	-0.0169377	-0.0182515	-0.0233284	-0.0174029	-0.0147102	-0.0115233	'cystathionine gamma-synthase'	'cys-L + achms <==> ac + Cystathionine + h'	1
66	'CacpureR0101'	0.0813944	0.0617763	0.0372767	0	0.0469312	0.0599856	0.044749	0.0378253	0	'cystathionine gamma-synthase'	'h2o + suchms --> nh4 + succ + h + 2obut'	0
67	'CacpureR0106'	0	0	0	0	0	0	0	0	0	'cystathionine beta-lyase'	'h2o + Cystathionine --> nh4 + pyr + hcys-L'	0
68	'CacpureR0110'	0	0	0	0	0	0	0	0	0	'D-arabino-3-Hexulose 6-phosphate formaldehyde-lyase'	'fald + ru5p-D <==> D-arabino-6-Phospho-hex-3-ulose'	1
69	'CacpureR0112'	0	0	0	0	0	0	0	0	0	'rxn03644'	'D-arabino-6-Phospho-hex-3-ulose <==> f6p'	1
70	'CacpureR0114'	0	0	0	0	0	0	0	0	0	'phosphoglycolate phosphatase'	'h2o + 2pglyc --> pi + h + glyclt'	0
71	'CacpureR0116'	0	0	0	0	0	0	0	0	0	'sucrose transport via PEP:Pyr PTS'	'pep + sucr[e] <==> pyr + suc6p'	1
72	'CacpureR0119'	0	0	0	0	0	0	0	0	0	'beta-fructofuranosidase'	'h2o + stchs <==> fru + Manninotriose'	1
73	'CacpureR0120'	0	0	0	0	0	0	0	0	0	'beta-fructofuranosidase'	'h2o + sucr <==> glc-D + fru'	1
74	'CacpureR0122'	0	0	0	0	0	0	0	0	0	'beta-fructofuranosidase'	'h2o + raffin <==> fru + melib'	1
75	'CacpureR0123'	0	0	0	0	0	0	0	0	0	'Sucrose 6-phosphate fructohydrolase'	'h2o + suc6p <==> g6p + fru'	1
76	'CacpureR0126'	0.0187372	0.0142211	0.0085812	0.010026	0.0108037	0.0138088	0.0103013	0.00870749	0.00682101	'2-Phospho-4-(cytidine 5&#39;-diphospho)-2-C-methyl-D-erythritol'	'2p4c2me <==> cmp + 2mecdp'	1
77	'CacpureR0127'	0	0	0	0	0	0	0	0	0	'chlorideion transport out via diffusion'	'cl[e] <==> cl'	1
78	'CacpureR0130'	0	0	0	0	0	0	0	0	0	'ribonucleoside-triphosphate reductase'	'ctp + trdrd --> h2o + trdox + dctp'	0
79	'CacpureR0131'	0	0	0	0	0	0	0	0	0	'ribonucleoside-triphosphate reductase'	'utp + trdrd --> h2o + trdox + dutp'	0
80	'CacpureR0133'	-0.0336784	-0.025561	-0.0154239	-0.0180208	-0.0194186	-0.0248201	-0.0185157	-0.0156509	-0.0122601	'D-Glucosamine 1-phosphate 1,6-phosphomutase'	'gam1p <==> gam6p'	1
81	'CacpureR0135'	0	0	0	0	0	0	0	0	0	'CoA:apo-[acyl-carrier-protein] pantetheinephosphotransferase'	'coa + apoACP <==> pap + ACP'	1
82	'CacpureR0139'	0.0164285	0.0124688	0.00752386	0.00879065	0.0094725	0.0121074	0.00903204	0.00763458	0.00598055	'UDP-N-acetylmuramate dehydrogenase'	'nadph + h + uaccg --> nadp + uamr'	0
83	'CacpureR0140'	0	0	0	0	0	0	0	0	0	'dna replication'	'--> dnarep'	1
84	'CacpureR0142'	0	0	0	0	0	0	0	0	0	'6-phosphofructokinase'	'ctp + tag6p-D --> cdp + tagdp-D'	0
85	'CacpureR0143'	0	0	0	0	0	0	0	0	0	'6-phosphofructokinase'	'utp + tag6p-D --> udp + tagdp-D'	0
86	'CacpureR0144'	0	0	0	0	0	0	0	0	0	'6-phosphofructokinase'	'itp + tag6p-D --> idp + tagdp-D'	0
87	'CacpureR0145'	0	0	0	0	0	0	0	0	0	'ATP:Sedoheptulose 7-phosphate 1-phosphotransferase'	'atp + s7p <==> adp + s17bp'	1
88	'CacpureR0146'	2.05096	1.70545	2.02368	2.3019	2.5478	3.25649	2.28577	1.91787	1.60858	'ATP:D-fructose-6-phosphate 1-phosphotransferase'	'atp + f6p <==> adp + fdp'	1
89	'CacpureR0148'	0.150011	3.00902	0.0687014	11.5196	4.78426	6.07142	4.48827	0.0658437	0.0515787	'pyruvate kinase'	'gdp + pep --> pyr + gtp'	0
90	'CacpureR0149'	0.00832479	0.00631831	0.00381256	0.00445448	0.0048	0.00613516	0.0045768	0.00386867	0.00303052	'pyruvate kinase'	'pep + dadp --> pyr + datp'	0
91	'CacpureR0150'	0	0	3.71609	0	0	0	0.0045768	10.7923	0.00303052	'pyruvate kinase'	'pep + dgdp --> pyr + dgtp'	0
92	'CacpureR0152'	-0.0776216	-0.0589129	-0.0355489	-0.0415342	-0.0447559	-0.0572051	-0.0426748	-0.036072	-0.028257	'(S)-Dihydroorotate amidohydrolase'	'h2o + dhor-S <==> h + cbasp'	1
93	'CacpureR0153'	0.00234215	0.00177763	0.00107265	0.00125325	0.00135046	0.0017261	0.00128767	0.00108844	0.000852626	'RNA uridine methyltransferase'	'h + amet + 2dmmq8 <==> ahcys + mqn8'	1
94	'CacpureR0154'	0	0	0	0	0	0	0	0	0	'RNA uridine methyltransferase'	'h + arbt + Protein N-pros-phosphohistidine <==> arbt6p + Protein histidine'	1
95	'CacpureR0155'	0	0	1.36046e-17	0	1.51041e-33	0	0	0	2.72092e-17	'alpha,alpha-Trehalose-6-phosphate phosphoglucohydrolase'	'h2o + tre6p <==> glc-D + g6p'	1
96	'CacpureR0158'	0	0	0	0	0	0	0	0	0	'Phosphoenolpyruvate synthase'	'h2o + atp + pyr --> pi + amp + pep + h'	0
97	'CacpureR0159'	0	0	0	0	0	0	0	0	0	'malate dehydrogenase'	'nadh + oaa + (1) h --> nad + mal-L'	0
98	'CacpureR0160'	0	0	0	0	0	0	0	0	0	'protein-Npi-phosphohistidine---sugar phosphotransferase'	'h + glc-D + Protein N-pros-phosphohistidine <==> g6p + Protein histidine'	1
99	'CacpureR0161'	0	0	0	0	0	0	0	0	0	'protein-Npi-phosphohistidine---sugar phosphotransferase'	'h + salcn + Protein N-pros-phosphohistidine <==> salc6p + Protein histidine'	1
100	'CacpureR0163'	0.0279935	0.0212464	0.0128204	0.0149789	0.0161408	0.0206305	0.0153903	0.013009	0.0101906	'5-Methyltetrahydrofolate:L-homocysteine S-methyltransferase'	'hcys-L + 5mthf <==> met-L + thf'	1
101	'CacpureR0165'	0	0	0	0	0	0	0	0	0	'adenosylcobyric acid:(R)-1-aminopropan-2-ol ligase (ADP-forming)'	'atp + appl + adcobhex <==> adp + pi + h + adocbi'	1
102	'CacpureR0166'	0	0	0	0	0	0	0	0	0	'adenosylcobyric acid:(R)-1-aminopropan-2-yl phosphate ligase'	'atp + applp + adcobhex <==> adp + pi + (2) h + adocbip'	1
103	'CacpureR0167'	0	0	0	0	0	0	0	0	0	'Cobalt-precorrin-7 (C(5))-methyltransferase'	'amet + codhpre6 <==> ahcys + h + Cobalt-precorrin 7'	1
104	'CacpureR0170'	0	0	0	0	0	0	0	0	0	'5-amino-6-(5-phosphoribitylamino)uracil:NADP+ 1&#39;-oxidoreductase'	'nadp + 5aprbu <==> nadph + h + 5apru'	1
105	'CacpureR0171'	0	0	0	0	0	0	0	0	0	'5-amino-6-(5-phosphoribitylamino)uracil:NADP+ 1&#39;-oxidoreductase'	'h2o + h + 25drapp --> nh4 + 5apru'	0
106	'CacpureR0172'	0	0	0	0	0	0	0	0	0	'riboflavin synthase'	'(2) dmlz --> ribflv + 4r5au'	0
107	'CacpureR0176'	0	0	0	0	0	0	0	0	0	'GTP cyclohydrolase'	'(3) h2o + gtp --> ppi + for + h + 25drapp'	0
108	'CacpureR0177'	0	0	0	0	0	0	0	0	0	'GTP cyclohydrolase'	'ru5p-D --> for + h + db4p'	0
109	'CacpureR0178'	0	0	0	0	0	0	0	0	0	'6,7-Dimethyl-8-(1-D-ribityl)lumazine:6,7-dimethyl-8-(1-D-ribityl)'	'4r5au + db4p <==> (2) h2o + pi + h + dmlz'	1
110	'CacpureR0179'	0	0	0	0	0	0	0	0	0	'Pyridoxal 5''-phosphate synthas'	'gln-L + g3p + ru5p-D --> (3) h2o + pi + pydx5p + glu-L + (2) h'	0
111	'CacpureR0182'	0.0892534	0.0677411	0.040876	0.0477582	0.0514627	0.0657775	0.0490697	0.0414775	0.0324914	'diaminopimelate decarboxylase'	'h + 26dap-M --> co2 + lys-L'	0
112	'CacpureR0183'	0	0	0	0	0	0	0	0	0	'ABC transporter permease'	'h2o + atp + no3[e] --> adp + pi + (1) h + no3'	0
113	'CacpureR0184'	0	0	0	0	0	0	0	0	0	'leucyl-tRNA synthetase'	'atp + (1) h + leu-L + trnaleu <==> ppi + amp + leutrna'	1
114	'CacpureR0185'	0	0	0	0	0	0	0	0	0	'adenylate cyclase'	'atp --> ppi + camp'	0
115	'CacpureR0190'	0	0	0	0	0	0	0	0	0	'pyrimidine ribonucleoside kinase'	'utp + uri <==> udp + ump'	1
116	'CacpureR0192'	0	0	0	0	0	0	0	0	0	'pyrimidine ribonucleoside kinase'	'datp + Cytidine <==> cmp + dadp'	1
117	'CacpureR0193'	0	0	0	0	0	0	0	0	0	'pyrimidine ribonucleoside kinase'	'datp + uri <==> ump + dadp'	1
118	'CacpureR0194'	0	0	0	0	0	0	0	0	0	'pyrimidine ribonucleoside kinase'	'dgtp + uri <==> ump + dgdp'	1
119	'CacpureR0195'	0	0	0	0	0	0	0	0	0	'pyrimidine ribonucleoside kinase'	'dgtp + Cytidine <==> cmp + dgdp'	1
120	'CacpureR0196'	0	0	0	0	0	0	0	0	0	'pyrimidine ribonucleoside kinase'	'dttp + Cytidine <==> cmp + dtdp'	1
121	'CacpureR0197'	0	0	0	0	0	0	0	0	0	'pyrimidine ribonucleoside kinase'	'uri + dttp <==> ump + dtdp'	1
122	'CacpureR0198'	0	0	0	0	0	0	0	0	0	'pyrimidine ribonucleoside kinase'	'uri + dctp <==> ump + dcdp'	1
123	'CacpureR0199'	0	0	0	0	0	0	0	0	0	'pyrimidine ribonucleoside kinase'	'uri + dutp --> ump + dudp'	0
124	'CacpureR0200'	0	0	0	0	0	0	0	0	0	'pyrimidine ribonucleoside kinase'	'dctp + Cytidine <==> cmp + dcdp'	1
125	'CacpureR0201'	0	0	0	0	0	0	0	0	0	'pyrimidine ribonucleoside kinase'	'dutp + Cytidine --> cmp + dudp'	0
126	'CacpureR0202'	0	0	0	0	0	0	0	0	0	'GTP:cytidine 5&#39;-phosphotransferase'	'gtp + Cytidine <==> gdp + cmp'	1
127	'CacpureR0203'	0	0	0	0	0	0	0	0	0	'ATP:uridine 5&#39;-phosphotransferase'	'atp + uri <==> adp + ump'	1
128	'CacpureR0204'	0	0	0	0	0	0	0	0	0	'ITP:uridine 5&#39;-phosphotransferase'	'itp + uri <==> idp + ump'	1
129	'CacpureR0205'	0	0	0	0	0	0	0	0	0	'UTP:cytidine 5&#39;-phosphotransferase'	'utp + Cytidine <==> udp + cmp'	1
130	'CacpureR0206'	0	0	0	0	0	0	0	0	0	'ATP:cytidine 5&#39;-phosphotransferase'	'atp + Cytidine <==> adp + cmp'	1
131	'CacpureR0207'	0	0	0	0	0	0	0	0	0	'GTP:uridine 5&#39;-phosphotransferase'	'gtp + uri <==> gdp + ump'	1
132	'CacpureR0209'	0	2.26219	5.13092	0	0	10.0656	0	0	0	'L-serine ammonia-lyase'	'ser-L --> nh4 + pyr'	0
133	'CacpureR0210'	0	0	0	0	0	0	0	0	0	'phosphatidylserine synthase'	'ser-L + cdpdtdecg --> cmp + h + ps140'	0
134	'CacpureR0211'	0	0	0	0	0	0	0	0	0	'phosphatidylserine synthase'	'ser-L + CDP-1,2-dianteisoheptadecanoylglycerol --> cmp + h + Dianteisoheptadecanoylphosphatidylserine'	0
135	'CacpureR0212'	0	0	0	0	0	0	0	0	0	'phosphatidylserine synthase'	'ser-L + CDP-1,2-dianteisopentadecanoylglycerol --> cmp + h + Dianteisopentadecanoylphosphatidylserine'	0
136	'CacpureR0213'	0	0	0	0	0	0	0	0	0	'phosphatidylserine synthase'	'ser-L + cdpdtdec7eg --> cmp + h + ps141'	0
137	'CacpureR0214'	0	0	0	0	0	0	0	0	0	'phosphatidylserine synthase'	'ser-L + CDP-1,2-diisotetradecanoylglycerol --> cmp + h + Diisotetradecanoylphosphatidylserine'	0
138	'CacpureR0215'	0	0	0	0	0	0	0	0	0	'phosphatidylserine synthase'	'ser-L + cdpdhdecg --> cmp + h + ps160'	0
139	'CacpureR0216'	0	0	0	0	0	0	0	0	0	'phosphatidylserine synthase'	'ser-L + cdpdodec11eg --> cmp + h + ps181'	0
140	'CacpureR0217'	0	0	0	0	0	0	0	0	0	'phosphatidylserine synthase'	'ser-L + cdpdodecg --> cmp + h + ps180'	0
141	'CacpureR0218'	0	0	0	0	0	0	0	0	0	'phosphatidylserine synthase'	'ser-L + cdpdhdec9eg --> cmp + h + ps161'	0
142	'CacpureR0219'	0	0	0	0	0	0	0	0	0	'phosphatidylserine synthase'	'ser-L + CDP-1,2-diisohexadecanoylglycerol --> cmp + h + Diisohexadecanoylphosphatidylserine'	0
143	'CacpureR0220'	0	0	0	0	0	0	0	0	0	'phosphatidylserine synthase'	'ser-L + CDP-1,2-diisoheptadecanoylglycerol --> cmp + h + Diisoheptadecanoylphosphatidylserine'	0
144	'CacpureR0221'	0	0	0	0	0	0	0	0	0	'phosphatidylserine synthase'	'ser-L + CDP-1,2-diisopentadecanoylglycerol --> cmp + h + Diisopentadecanoylphosphatidylserine'	0
145	'CacpureR0222'	0	0	0	0	0	0	0	0	0	'phosphatidylserine synthase'	'ser-L + cdpdddecg --> cmp + h + ps120'	0
146	'CacpureR0223'	17.1991	17.7712	9.92421	21.2826	16.8401	19.3576	16.5581	21.1439	14.4933	'Ammonia transport via diffusion'	'nh4[e] <==> nh4'	1
147	'CacpureR0225'	0	0	0	0	0	0	0	0	0	'serine acetyltransferase'	'accoa + ser-L --> coa + acser'	0
148	'CacpureR0228'	0	0	0	0	0	0	0	0	0	'D-Galacturonate ketol-isomerase'	'galur <==> tagur'	1
149	'CacpureR0229'	0	0	0	0	0	0	0	0	0	'D-Glucuronate ketol-isomerase'	'glcur <==> fruur'	1
150	'CacpureR0230'	0	0	0	0	0	0	0	0	0	'melibiose transport in via symport'	'h[e] + melib[e] <==> h + melib'	1
151	'CacpureR0232'	0	0	0	0	0	0	0	0	0	'D-Altronate:NAD+ 3-oxidoreductase'	'nad + altrn <==> nadh + h + tagur'	1
152	'CacpureR0234'	0	0	0	0	0	0	0	0	0	'altronate dehydratase'	'altrn --> h2o + 2ddglcn'	0
153	'CacpureR0236'	0	0	0	0	0	1.63109e-25	0	0	0	'D-Glyceraldehyde-3-phosphate:NAD+ oxidoreductase(phosphorylating)'	'nad + pi + g3p <==> nadh + 13dpg'	1
154	'CacpureR0237'	0	0	0	0	0	0	0	0	0	'triosephosphate dehydrogenase'	'h2o + nad + e4p <==> nadh + (2) h + 4per'	1
155	'CacpureR0239'	0	0	0	0	0	0	0	0	0	'ATP:3-phospho-D-glycerate 1-phosphotransferase'	'atp + h + 3pg <==> adp + 13dpg'	1
156	'CacpureR0241'	-2.17889	-1.65373	-1.99247	-2.32794	-2.50851	-3.20627	-2.39187	-2.02179	-1.58377	'D-Glyceraldehyde-3-phosphate ketol-isomerase'	'g3p <==> dhap'	1
157	'CacpureR0243'	4.29451	3.25943	3.95596	11.6917	4.98053	6.36591	4.74895	11.0888	3.1445	'2-Phospho-D-glycerate hydro-lyase'	'2pg <==> h2o + pep'	1
158	'CacpureR0246'	0	0	0	0	0	0	0	0	0	'L-Glutamate:NADP+ oxidoreductase (deaminating)'	'h2o + nadp + glu-L <==> nadph + nh4 + akg + h'	1
159	'CacpureR0247'	-1.83838	-6.49279	-6.16623	-1.38775	-1.05999	-11.4204	-1.0107	-1.20524	-0.822949	'L-Glutamate:NAD+ oxidoreductase (deaminating)'	'h2o + nad + glu-L <==> nadh + nh4 + akg + h'	1
160	'CacpureR0250'	0	0	0	0	0	0	0	0	0	'Proton sodium antiport'	'h + na1[e] <==> h[e] + na1'	1
161	'CacpureR0251'	0	0	0	0	0	0	0	0	0	'sodium proton antiporter (H:NA is 1.5)'	'(3) h[e] + (2) na1 <==> (3) h + (2) na1[e]'	1
162	'CacpureR0254'	0	0	0	0	0	0	0	0	0	'iron-chelate-transporting ATPase'	'h2o + atp + ferrich[e] --> adp + pi + h + ferrich'	0
163	'CacpureR0256'	0	0	0	0	0	0	0	0	0	'D-amino-acid transaminase'	'orn + 2-Oxo acid <==> Amino acid + 2-Oxo-5-aminovalerate + h'	1
164	'CacpureR0257'	0	0	0	0	0	0	0	0	0	'D-amino-acid transaminase'	'arg-L + 2-Oxo acid <==> Amino acid + 2-Oxo-5-guanidinopentanoate + h'	1
165	'CacpureR0258'	0	0	0	0	0	0	0	0	0	'D-Aspartate:2-oxoglutarate aminotransferase'	'cll 345 + 4h2oglt <==> oaa + 4hglu'	1
166	'CacpureR0259'	0	0	0	0	0	0	0	0	0	'D-amino-acid transaminase'	'akg + phe-L <==> phpyr + glu-D'	1
167	'CacpureR0260'	-0.0826088	-0.0626981	-0.0378329	14.0951	-0.0476315	-0.0608806	-0.0454167	14.1109	-0.0300726	'D-Alanine:2-oxoglutarate aminotransferase'	'akg + ala-D <==> pyr + glu-D'	1
168	'CacpureR0262'	0	0	0	0	0	0	0	0	0	'prenyltransferase'	'4hbz + octdp <==> ppi + 3ophb'	1
169	'CacpureR0265'	0	0	0	0	0	0	0	0	0	'D-Fructose 1-phosphate D-glyceraldehyde-3-phosphate-lyase'	'f1p <==> dhap + glyald'	1
170	'CacpureR0269'	0	0	0	0	0	0	0	0	0	'Polyamine-transporting ATPase'	'h2o + atp + spmd[e] --> adp + pi + h + spmd'	0
171	'CacpureR0270'	0	0	0	0	0	0	0	0	0	'Polyamine-transporting ATPase'	'h2o + atp + ptrc[e] --> adp + pi + h + ptrc'	0
172	'CacpureR0272'	0.0292702	0.0222154	0.0134051	0.0156621	0.0168769	0.0215714	0.0160922	0.0283126	0.0106554	'TRDR'	'nadph + h + trdox <==> nadp + trdrd'	1
173	'CacpureR0273'	0	0	0	0	0	0	0	0	0	'permease'	'h[e] + xan[e] --> h + xan'	0
174	'CacpureR0274'	0	0	0	0	0	0	0	0	0	'xanthine phosphoribosyltransferase'	'prpp + xan --> ppi + xmp'	0
175	'CacpureR0275'	0	0	0	0	0	0	0	0	0	'ABC transporters'	'h2o + atp + cys-L[e] --> adp + pi + h + cys-L'	0
176	'CacpureR0276'	0	0	0	0	0	0	0	0	0	'adenine deaminase'	'h2o + (1) h + ade --> nh4 + hxan'	0
177	'CacpureR0278'	0.0899671	0.0682829	0.0412029	0.0481402	0.0518742	0.0663035	0.0494621	0.0418092	0.0327513	'D-erythrose-4-phosphate-lyase'	'h2o + pep + e4p --> pi + h + 2dda7p'	0
178	'CacpureR0280'	0.035119	0.0266545	0.0160837	0.0187917	0.0202493	0.0258818	0.0193077	0.0163204	0.0127846	'prephenate dehydrogenase'	'nad + pphn --> nadh + co2 + 34hpp'	0
179	'CacpureR0282'	0.0899671	0.0682829	0.0412029	0.0481402	0.0518742	0.0663035	0.0494621	0.0418092	0.0327513	'dehydroquinate synthase'	'2dda7p --> pi + h + 3dhq'	0
180	'CacpureR0284'	0.0899671	0.0682829	0.0412029	0.0481402	0.0518742	0.0663035	0.0494621	0.0418092	0.0327513	'Phosphoenolpyruvate:3-phosphoshikimate'	'pep + skm5p <==> pi + h + 3psme'	1
181	'CacpureR0286'	0.0899671	0.0682829	0.0412029	0.0481402	0.0518742	0.0663035	0.0494621	0.0418092	0.0327513	'chorismate synthase'	'3psme --> pi + h + chor'	0
182	'CacpureR0288'	-0.0899671	-0.0682829	-0.0412029	-0.0481402	-0.0518742	-0.0663035	-0.0494621	-0.0418092	-0.0327513	'Shikimate:NADP+ 5-oxidoreductase'	'nadp + skm <==> nadph + h + 3dhsk'	1
183	'CacpureR0290'	0.0899671	0.0682829	0.0412029	0.0481402	0.0518742	0.0663035	0.0494621	0.0418092	0.0327513	'ATP:shikimate 3-phosphotransferase'	'atp + skm <==> adp + skm5p'	1
184	'CacpureR0292'	0.0899671	0.0682829	0.0412029	0.0481402	0.0518742	0.0663035	0.0494621	0.0418092	0.0327513	'3-dehydroquinate dehydratase'	'3dhq --> h2o + 3dhsk'	0
185	'CacpureR0293'	0	0	0	0	0	0	0	0	0	'amino acid metbolism'	'h2o + o2 + sarcs --> h2o2 + gly + fald'	0
186	'CacpureR0294'	0	0	0	0	0	0	0	0	0	'SAM-dependent methyltransferase '	'amet + DNA cytosine --> ahcys + h + dna5mtc'	0
187	'CacpureR0295'	0	0	0	0.043553	0	0	0	0	0.0296305	'cystathionine beta-lyase'	'h2o + Cystathionine --> nh4 + cys-L + 2obut'	0
188	'CacpureR0296'	0	0	0	0	0	0	0	0	0	'cystathionine beta-lyase'	'h2o + cys-L --> nh4 + pyr + h2s'	0
189	'CacpureR0297'	0.0060029	0.00455606	0.00274919	0.00321207	0.00346122	0.00442399	0.00330028	0.00278965	0.00218527	'L-Serine hydro-lyase (adding homocysteine)'	'ser-L + hcys-L <==> h2o + Cystathionine'	1
190	'CacpureR0299'	0.0222969	0.0169228	0.0102115	0.0119308	0.0128562	0.0164322	0.0122584	0.0103617	0.00811686	'ATP phosphoribosyltransferase'	'atp + prpp --> ppi + prbatp'	0
191	'CacpureR0301'	0	0	0	0	0	0	0	0	0	'L-Histidinal:NAD+ oxidoreductase'	'h2o + (2) nad + cbs 412 <==> (2) nadh + (1) h + his-L'	1
192	'CacpureR0303'	0.0222969	0.0169228	0.0102115	0.0119308	0.0128562	0.0164322	0.0122584	0.0103617	0.00811686	'histidinol dehydrogenase'	'h2o + nad + cbs 412 <==> nadh + (2) h + his-L'	1
193	'CacpureR0304'	0.0222969	0.0169228	0.0102115	0.0119308	0.0128562	0.0164322	0.0122584	0.0103617	0.00811686	'L-Histidinol:NAD+ oxidoreductase'	'nad + histd <==> nadh + h + cbs 412'	1
194	'CacpureR0306'	0.0222969	0.0169228	0.0102115	0.0119308	0.0128562	0.0164322	0.0122584	0.0103617	0.00811686	'IGP dehydratase'	'eig3p --> h2o + imacp'	0
195	'CacpureR0307'	0.0222969	0.0169228	0.0102115	0.0119308	0.0128562	0.0164322	0.0122584	0.0103617	0.00811686	'amino acid metbolism'	'gln-L + prlp --> glu-L + h + eig3p + aicar'	0
196	'CacpureR0309'	0.0222969	0.0169228	0.0102115	0.0119308	0.0128562	0.0164322	0.0122584	0.0103617	0.00811686	'N-(5&#39;-Phospho-D-ribosylformimino)-5-amino-1-'	'prfp <==> prlp'	1
197	'CacpureR0311'	0.0222969	0.0169228	0.0102115	0.0119308	0.0128562	0.0164322	0.0122584	0.0103617	0.00811686	'PRAMP-cyclohydrolase'	'h2o + prbatp --> ppi + prbamp'	0
198	'CacpureR0312'	0.0222969	0.0169228	0.0102115	0.0119308	0.0128562	0.0164322	0.0122584	0.0103617	0.00811686	'1-(5-phospho-D-ribosyl)-AMP 1,6-hydrolase'	'h2o + prbamp <==> prfp'	1
199	'CacpureR0316'	0.128942	0.0978635	0.0590522	0.0689949	0.0743465	0.0950267	0.0708895	0.0599213	0.0469393	'D-Fructose 6-phosphate:D-glyceraldehyde-3-phosphate glycolaldehyde'	'f6p + g3p <==> xu5p-D + e4p'	1
200	'CacpureR0317'	0.0389745	0.0295807	0.0178494	0.0208547	0.0224723	0.0287232	0.0214274	0.0181121	0.0141881	'Sedoheptulose-7-phosphate:D-glyceraldehyde-3-phosphate'	'g3p + s7p <==> r5p + xu5p-D'	1
201	'CacpureR0318'	0	0	0	0	0	0	0	0	0	'undecaprenyl-diphosphate phosphatase'	'h2o + udcpdp --> pi + h + udcpp'	0
202	'CacpureR0319'	-0.0370679	-0.0281336	-0.0169762	-0.0198345	-0.021373	0.0273181	-0.0203792	0.0172261	0.013494	'1-acylglycerol-3-phosphate O-acyltransferase'	'coa + pa120 <==> acoa + 1ag3p'	1
203	'CacpureR0320'	0	0	0	0	0	0	0	0	0	'1-acylglycerol-3-phosphate O-acyltransferase'	'fa12coa + 1-anteisoheptadecanoyl-sn-glycerol 3-phosphate --> coa + 1,2-dianteisoheptadecanoyl-sn-glycerol 3-phosphate'	0
204	'CacpureR0321'	0	0	0	0	0	0.0546362	0	0.0344522	0.0269881	'1-acylglycerol-3-phosphate O-acyltransferase'	'ddcaACP + 1ddecg3p --> ACP + pa120'	0
205	'CacpureR0322'	0	0	0	0	0	0	0	0	0	'1-acylglycerol-3-phosphate O-acyltransferase'	'ocdACP + 1odecg3p --> ACP + pa180'	0
206	'CacpureR0323'	0	0	0	0	0	0	0	0	0	'1-acylglycerol-3-phosphate O-acyltransferase'	'fa11coa + 1-isoheptadecanoyl-sn-glycerol 3-phosphate --> coa + 1,2-diisoheptadecanoyl-sn-glycerol 3-phosphate'	0
207	'CacpureR0324'	0	0	0	0	0	0	0	0	0	'1-acylglycerol-3-phosphate O-acyltransferase'	'fa3coa + 1-isopentadecanoyl-sn-glycerol 3-phosphate --> coa + 1,2-diisopentadecanoyl-sn-glycerol 3-phosphate'	0
208	'CacpureR0325'	0	0	0	0	0	0	0	0	0	'1-acylglycerol-3-phosphate O-acyltransferase'	'tdeACP + 1tdec7eg3p --> ACP + pa141'	0
209	'CacpureR0326'	0	0	0	0	0	0	0	0	0	'1-acylglycerol-3-phosphate O-acyltransferase'	'fa1coa + 1-isotetradecanoyl-sn-glycerol 3-phosphate --> coa + 1,2-diisotetradecanoyl-sn-glycerol 3-phosphate'	0
210	'CacpureR0327'	0	0	0	0	0	0	0	0	0	'1-acylglycerol-3-phosphate O-acyltransferase'	'fa6coa + 1-isohexadecanoyl-sn-glycerol 3-phosphate --> coa + 1,2-diisohexadecanoyl-sn-glycerol 3-phosphate'	0
211	'CacpureR0328'	0	0	0	0	0	0	0	0	0	'1-acylglycerol-3-phosphate O-acyltransferase'	'pmtcoa + 1hdecg3p --> coa + pa160'	0
212	'CacpureR0329'	0	0	0	0	0	0	0	0	0	'1-acylglycerol-3-phosphate O-acyltransferase'	'myrsACP + 1tdecg3p --> ACP + pa140'	0
213	'CacpureR0330'	0	0	0	0	0	0	0	0	0	'1-acylglycerol-3-phosphate O-acyltransferase'	'fa4coa + 1-anteisopentadecanoyl-sn-glycerol 3-phosphate --> coa + 1,2-dianteisopentadecanoyl-sn-glycerol 3-phosphate'	0
214	'CacpureR0331'	0	0	0	0	0	0	0	0	0	'1-acylglycerol-3-phosphate O-acyltransferase'	'hdeACP + 1hdec9eg3p --> ACP + pa161'	0
215	'CacpureR0332'	0	0	0	0	0	0	0	0	0	'1-acylglycerol-3-phosphate O-acyltransferase'	'stcoa + 1odecg3p --> coa + pa180'	0
216	'CacpureR0333'	0	0	0	0	0	0	0	0	0	'1-acylglycerol-3-phosphate O-acyltransferase'	'octeACP + 1odec11eg3p --> ACP + pa181'	0
217	'CacpureR0334'	0	0	0	0	0	0	0	0	0	'1-acylglycerol-3-phosphate O-acyltransferase'	'tdcoa + 1tdecg3p --> coa + pa140'	0
218	'CacpureR0335'	0	0	0	0	0	0	0	0	0	'1-acylglycerol-3-phosphate O-acyltransferase'	'palmACP + 1hdecg3p --> ACP + pa160'	0
219	'CacpureR0339'	0.239736	0.181954	0.109793	0.128279	0.138229	0.176679	0.131802	0.111409	0.0872724	'citrate hydro-lyase'	'cit <==> icit'	1
220	'CacpureR0340'	0	0	0	0	0	0	0	0	0	'citrate hydro-lyase'	'cit <==> h2o + acon-C'	1
221	'CacpureR0341'	0	0	0	0	0	0	0	0	0	'isocitrate hydro-lyase'	'icit <==> h2o + acon-C'	1
222	'CacpureR0343'	0.239736	0.181954	0.109793	0.128279	0.138229	0.176679	0.131802	0.111409	0.0872724	'isocitric dehydrogenase'	'nad + icit --> nadh + co2 + akg'	0
223	'CacpureR0345'	0.0338403	0.025684	0.0154981	0.0181075	0.019512	0.0249395	0.0186047	0.0157262	0.0123191	'L-Citrulline:L-aspartate ligase (AMP-forming)'	'atp + asp-L + citr-L <==> ppi + amp + argsuc'	1
224	'CacpureR0347'	0.0338403	0.025684	0.0154981	0.0181075	0.019512	0.0249395	0.0186047	0.0157262	0.0123191	'N-(L-Argininosuccinate) arginie-lyase'	'argsuc <==> arg-L + fum'	1
225	'CacpureR0350'	0	0	0	0	0	0	0	0	0	'Acetyl-CoA:formate C-acetyltransferase'	'coa + 2obut <==> for + ppcoa'	1
226	'CacpureR0351'	-0.332877	0	-5.28337	0	-0.191934	-10.3109	-0.183009	0	-0.121179	'Acetyl-CoA:formate C-acetyltransferase'	'accoa + for <==> coa + pyr'	1
227	'CacpureR0353'	0	0	0	0	0	0	0	0	0	'ATP'	'h2o + atp + metox[e] --> adp + pi + h + metox'	0
228	'CacpureR0354'	0	0	0	0	0	0	0	0	0	'ABC transporters'	'h2o + atp + metox-R[e] --> adp + pi + h + metox-R'	0
229	'CacpureR0355'	0	0	0	0	0	0	0	0	0	'ABC transporters'	'h2o + atp + met-D[e] --> adp + pi + h + met-D'	0
230	'CacpureR0356'	0	0	0	0	0	0	0	0	0	'ABC transporters'	'h2o + atp + met-L[e] --> adp + pi + met-L + h'	0
231	'CacpureR0357'	0	0	0	0	0	0	0	0	0	'glutamyl-tRNA synthetase'	'atp + glu-L + h + trnaglu --> ppi + amp + glutrna'	0
232	'CacpureR0359'	0	0	0	0	0	0	0	0	0	'L-Homoserine:NADP+ oxidoreductase'	'nadp + hom-L <==> nadph + h + aspsa'	1
233	'CacpureR0360'	-0.475281	-5.13776	-5.34859	-14.5717	-0.274043	-10.4159	-0.2613	-14.5249	-0.173019	'L-Homoserine:NAD+ oxidoreductase'	'nad + hom-L <==> nadh + h + aspsa'	1
234	'CacpureR0362'	0	0	0	0	0	0	0	0	0	'threonine synthase'	'h2o + phthr --> pi + h + 4hthr'	0
235	'CacpureR0363'	0.368235	5.05652	5.29956	14.5144	0.212321	10.337	0.202448	14.4752	0.134051	'threonine synthase'	'h2o + phom --> pi + h + thr-L'	0
236	'CacpureR0368'	-1.02267	-5.55322	-5.59928	-14.8646	-0.589662	-10.8193	-0.562243	-15.7221	-0.372288	'L-Aspartate:2-oxoglutarate aminotransferase'	'akg + asp-L <==> glu-L + oaa'	1
237	'CacpureR0370'	0	0	0	0	0	0	-1.16622e-15	0	0	'folate biosynthesis'	'h + pi + dhnpt <==> h2o + dhpmp'	1
238	'CacpureR0371'	0	0	0	0	0	0	1.16622e-15	0	0	'folate biosynthesis'	'h2o + ahdt --> ppi + dhpmp'	0
239	'CacpureR0372'	0	0	0	0	0	0	0	0	0	'nucleotide metabolism'	'ura + r5p <==> h2o + psd5p'	1
240	'CacpureR0374'	0.00148751	0.00112898	0.000681246	0.000795947	0.000857685	0.00109626	0.000817804	0.000691271	0.000541507	'nicotinate-nucleotide diphosphorylase'	'(2) h + prpp + quln --> co2 + ppi + nicrnt'	0
241	'CacpureR0375'	0	0	0	0	0	0	0	0	0	'L-aspartate oxidas'	'h2o + o2 + asp-L --> nh4 + h2o2 + oaa'	0
242	'CacpureR0376'	2.90843e-30	0	0	-3.16833e-29	0	0	0	9.28223e-31	1.09778e-28	'L-aspartate oxidas'	'o2 + asp-L --> h2o2 + h + iasp'	0
243	'CacpureR0377'	0.00148751	0.00112898	0.000681246	0.000795947	0.000857685	0.00109626	0.000817804	0.000691271	0.000541507	'quinolinate synthase'	'dhap + iasp --> (2) h2o + pi + h + quln'	0
244	'CacpureR0378'	0	0	0	0	0	0	0	0	0	'ABC transporters'	'h2o + atp + fe2[e] --> adp + pi + h + fe2'	0
245	'CacpureR0379'	-1.40617	0	0	0	0	0	0	0	-1.30247	'ATP:pyruvate O2-phosphotransferase'	'atp + pyr <==> adp + pep'	1
246	'CacpureR0381'	0	0	0	0	0	0	0.0045768	0.00386867	0.00303052	'ribonucleoside-diphosphate reductase'	'gdp + trdrd --> h2o + trdox + dgdp'	0
247	'CacpureR0383'	0.00148751	0	0.000681246	0.000795947	0.000857685	0.00109626	0.000817804	0.000691271	0.000541507	'NAD synthetase'	'atp + nh4 + dnad --> nad + ppi + amp'	0
248	'CacpureR0384'	0	0	0	0	0	0	0	0	0	'NAD synthetase'	'h2o + atp + gln-L + dnad --> nad + ppi + amp + glu-L'	0
249	'CacpureR0386'	0	0	0	0	0	0	0	0	0	'arginine amidinase'	'h2o + arg-L <==> orn + urea'	1
250	'CacpureR0387'	0	-8.14704e-27	0	0	0	0	0	0	2.41614e-30	'ATP:N-acyl-D-mannosamine 6-phosphotransferase'	'atp + acmana <==> adp + acmanap'	1
251	'CacpureR0389'	0	0	0	0	0	0	0	0	0	'fructose-bisphosphatase'	'h2o + fdp --> pi + h + f6p'	0
252	'CacpureR0391'	0	0	0	0	0	0	0	0	0	'5-formyltetrahydrofolate cyclo-ligase'	'atp + 5fthf --> adp + pi + methf'	0
253	'CacpureR0393'	0.000356497	0.000270573	0.000163267	0.000190757	0.000205553	0.000262729	0.000195995	0.00016567	0.000129778	'dephospho-CoA kinase'	'atp + dpcoa --> adp + coa'	0
254	'CacpureR0394'	0.00832479	0.00631831	0.00381256	0.00445448	0.0048	0.00613516	0	0	0	'ribonucleotide reductase'	'gtp + trdrd --> h2o + dgtp + trdox'	0
255	'CacpureR0395'	0	0	0	0	0	0	0	0	0	'ribonucleotide reductase'	'atp + trdrd --> h2o + datp + trdox'	0
256	'CacpureR0396'	0	0	0	0	0	0	0	0	0	'ribonucleotide reductase'	'utp + trdrd --> h2o + dutp + trdox'	0
257	'CacpureR0397'	0	0	0	0	0	0	0	0	0	'ribonucleotide reductase'	'ctp + trdrd --> h2o + dctp + trdox'	0
258	'CacpureR0399'	0	0.00827245	0.00499172	0.00583217	0.00628455	0	0	0.00506518	0.00396781	'Deoxyuridine-triphosphatase'	'h2o + dutp --> ppi + dump'	0
259	'CacpureR0400'	0.0758579	0.0575742	0.0347411	0.0405905	0.0437389	0.0559053	0.0417051	0.0352524	0.027615	'Chorismate mutase'	'chor --> pphn'	0
260	'CacpureR0402'	0.368235	5.05652	5.29956	14.5144	0.212321	10.337	0.202448	14.4752	0.134051	'ATP:L-homoserine O-phosphotransferase'	'atp + hom-L <==> adp + phom'	1
261	'CacpureR0405'	0	0.00112898	0	0	0	0	0	0	0	'ATP:nicotinamide-nucleotide adenylyltransferase'	'atp + nmn <==> nad + ppi'	1
262	'CacpureR0406'	0.00148751	0	0.000681246	0.000795947	0.000857685	0.00109626	0.000817804	0.000691271	0.000541507	'ATP:nicotinamide-nucleotide adenylyltransferase'	'atp + nicrnt <==> ppi + dnad'	1
263	'CacpureR0407'	0	0	0	0	0	0	0	0	0	'Coproporphyrinogen:oxygen oxidoreductase(decarboxylating)'	'o2 + (2) h + cpppg3 <==> (2) h2o + (2) co2 + pppg9'	1
264	'CacpureR0408'	-0.00830193	-0.00630096	-0.00380209	-0.00444225	-0.00478682	-0.00611831	-0.00456424	-0.00385805	-0.0030222	'ATP:1,2-diacylglycerol 3-phosphotransferase'	'atp + 12dgr <==> adp + 12dag3p'	1
265	'CacpureR0409'	0	0	0	0	0	0	0	0	0	'diacylglycerol kinase (n-C16:0)'	'atp + 12dgr160 <==> adp + pa160'	1
266	'CacpureR0410'	0	0	0	0	0	0	0	0	0	'isohexadecanoyl-Diacylglycerol kinase'	'atp + 1,2-Diisohexadecanoyl-sn-glycerol <==> adp + 1,2-diisohexadecanoyl-sn-glycerol 3-phosphate'	1
267	'CacpureR0411'	0	0	0	0	0	0	0	0	0	'diacylglycerol kinase (n-C12:0)'	'atp + 12dgr120 <==> adp + pa120'	1
268	'CacpureR0412'	0	0	0	0	0	0	0	0	0	'diacylglycerol kinase (n-C18:0)'	'atp + 12dgr180 <==> adp + pa180'	1
269	'CacpureR0413'	0	0	0	0	0	0	0	0	0	'isopentadecanoyl-Diacylglycerol kinase'	'atp + 1,2-Diisopentadecanoyl-sn-glycerol <==> adp + 1,2-diisopentadecanoyl-sn-glycerol 3-phosphate'	1
270	'CacpureR0414'	0	0	0	0	0	0	0	0	0	'diacylglycerol kinase (n-C14:1)'	'atp + 12dgr141 <==> adp + pa141'	1
271	'CacpureR0415'	0	0	0	0	0	0	0	0	0	'anteisopentadecanoyl-Diacylglycerol kinase'	'atp + 1,2-Dianteisopentadecanoyl-sn-glycerol <==> adp + 1,2-dianteisopentadecanoyl-sn-glycerol 3-phosphate'	1
272	'CacpureR0416'	0	0	0	0	0	0	0	0	0	'isotetradecanoyl-Diacylglycerol kinase'	'atp + 1,2-Diisotetradecanoyl-sn-glycerol <==> adp + 1,2-diisotetradecanoyl-sn-glycerol 3-phosphate'	1
273	'CacpureR0417'	0	0	0	0	0	0	0	0	0	'diacylglycerol kinase (n-C18:1)'	'atp + 12dgr181 <==> adp + pa181'	1
274	'CacpureR0418'	0	0	0	0	0	0	0	0	0	'anteisoheptadecanoyl-Diacylglycerol kinase'	'atp + 1,2-Dianteisoheptadecanoyl-sn-glycerol <==> adp + 1,2-dianteisoheptadecanoyl-sn-glycerol 3-phosphate'	1
275	'CacpureR0419'	0	0	0	0	0	0	0	0	0	'diacylglycerol kinase (n-C16:1)'	'atp + 12dgr161 <==> adp + pa161'	1
276	'CacpureR0420'	0	0	0	0	0	0	0	0	0	'diacylglycerol kinase (n-C14:0)'	'atp + 12dgr140 <==> adp + pa140'	1
277	'CacpureR0421'	0	0	0	0	0	0	0	0	0	'isoheptadecanoyl-Diacylglycerol kinase'	'atp + 1,2-Diisoheptadecanoyl-sn-glycerol <==> adp + 1,2-diisoheptadecanoyl-sn-glycerol 3-phosphate'	1
278	'CacpureR0422'	0	0	0	0	0	0	0	0	0	'Transcription'	'--> rnatrans'	1
279	'CacpureR0423'	0.0017552	0.00133215	0.000803841	0.000939184	0.00101203	0.00129354	0.000964975	0.000815671	0.000638956	'glycerol transport in/out via diffusion reversible'	'glyc <==> glyc[e]'	1
280	'CacpureR0427'	0	0	0	0	0	0	0	0	0	'sn-Glycerol-3-phosphate:(acceptor) 2-oxidoreductase'	'fad + glyc3p <==> dhap + fadh2'	1
281	'CacpureR0428'	0	0	0	0	0	0	0	0	0	'D-Mannonate:NAD+ 5-oxidoreductase'	'nad + mana <==> nadh + h + fruur'	1
282	'CacpureR0430'	0	0	0	0	0	0	0	0	0	'tartrate dehydratase'	'mana --> h2o + 2ddglcn'	0
283	'CacpureR0431'	0	0	0	0	0	0	0	0	0	'D-galactose transport in via proton symport'	'h[e] + gal[e] <==> h + gal'	1
284	'CacpureR0432'	0	0	0	0	0	0	0	0	0	'L-arabinose transport via proton symport'	'h[e] + arab-L[e] <==> h + arab-L'	1
285	'CacpureR0433'	0	0	0	0	0	0	0	0	0	'D-xylose transport in via proton symport'	'h[e] + xyl-D[e] <==> h + xyl-D'	1
286	'CacpureR0435'	0	0	0	0	0	0	0	0	0	'L-ribulose-5-phosphate 4-epimerase'	'ru5p-L <==> xu5p-D'	1
287	'CacpureR0437'	0	0	0	0	0	0	0	0	0	'L-Arabinose ketol-isomerase'	'arab-L <==> rbl-L'	1
288	'CacpureR0438'	0	0	0	0	0	0	0	0	0	'4-hydroxy-2-oxo-heptandioate succinate semialdehyde-lyase'	'4-Hydroxy-2-ketopimelate <==> pyr + sucsal'	1
289	'CacpureR0439'	0	0	0	0	0	0	0	0	0	'pentose phosphate pathway'	'pi + h + xu5p-D --> h2o + g3p + actp'	0
290	'CacpureR0440'	0	0	0	0	0	0	0	0	0	'pentose phosphate pathway'	'pi + h + f6p --> h2o + actp + e4p'	0
291	'CacpureR0441'	0	0	0	0	0	0	0	0	0	'ATP:L-ribulose 5-phosphotransferase'	'atp + rbl-L <==> adp + ru5p-L'	1
292	'CacpureR0442'	0	0	0	0	0	0	0	0	0	'ATP:D-ribulose 5-phosphotransferase'	'atp + rbl-D <==> adp + ru5p-D'	1
293	'CacpureR0444'	-0.0389745	-0.0295807	-0.0178494	-0.0208547	-0.0224723	-0.0287232	-0.0214274	-0.0181121	-0.0141881	'Sedoheptulose-7-phosphate:D-glyceraldehyde-3-phosphate'	'g3p + s7p <==> f6p + e4p'	1
294	'CacpureR0445'	0	0	0	0	0	0	0	0	0	'alpha-D-Glucose 1-epimerase'	'glc-D <==> glc-D-B'	1
295	'CacpureR0447'	0	0	0	0	0	0	0	0	0	'N-Acetyl-D-glucosamine transport via PEP:Pyr PTS'	'pep + acgam[e] <==> pyr + acgam6p'	1
296	'CacpureR0448'	0	0	0	0	0	0	0	0	0	'ABC transporters'	'h2o + atp + btn[e] --> adp + pi + h + btn'	0
297	'CacpureR0450'	0	0	0	0	0	0	0	0	0	'Dethiobiotin synthase'	'atp + co2 + dann --> adp + pi + (3) h + dtbt'	0
298	'CacpureR0452'	0	0	0	0	0	0	0	0	0	'S-Adenosyl-L-methionine:8-amino-7-oxononanoate aminotransferase'	'amet + 8aonn <==> dann + amob'	1
299	'CacpureR0453'	0	0	0	0	0	0	0	0	0	'Threonine-phosphate decarboxylase'	'h + thrp --> co2 + applp'	0
300	'CacpureR0455'	0	0	0	0	0	0	0	0	0	'rxn07586'	'h2o + copre5 <==> h + acald + Cobalt-precorrin 5B'	1
301	'CacpureR0456'	0	0	0	0	0	0	0	0	0	'threonine kinase'	'thr-L + atp --> thrp + adp'	0
302	'CacpureR0458'	0	0	0	0	0	0	0	0	0	'Nicotinate-nucleotide:dimethylbenzimidazole'	'nicrnt + dmbzid <==> h + nac + 5prdmbz'	1
303	'CacpureR0459'	0	0	0	0	0	0	0	0	0	'sirohydrochlorin cobalt-lyase'	'(2) h + cobalt2 + scl <==> copre2'	1
304	'CacpureR0460'	0	0	0	0	0	0	0	0	0	'adenosylcobyric acid synthase (glutamine-hydrolysing)'	'(4) h2o + (4) atp + (4) gln-L + adcobdam <==> (4) adp + (4) pi + (4) glu-L + (4) h + adcobhex'	1
305	'CacpureR0461'	0	0	0	0	0	0	0	0	0	'Hydrogenobyrinate <=> Hydrogenobyrinate a,c diamide'	'h2o + (2) atp + (2) gln-L + hgbyr <==> (2) adp + ppi + (2) glu-L + hgbam'	1
306	'CacpureR0462'	0	0	0	0	0	0	0	0	0	'rxn06979'	'(2) h2o + (2) atp + (2) gln-L + cobya <==> (2) adp + (2) pi + (2) glu-L + (2) h + co2dam'	1
307	'CacpureR0463'	0	0	0	0	0	0	0	0	0	'Precorrin 8X 11,12-methylmutase'	'h + pre8 <==> hgbyr'	1
308	'CacpureR0464'	0	0	0	0	0	0	0	0	0	'precorrin-8X methylmutase'	'copre8 <==> cobya'	1
309	'CacpureR0465'	0	0	0	0	0	0	0	0	0	'rxn07587'	'amet + Cobalt-precorrin 5B <==> ahcys + h + copre6'	1
310	'CacpureR0466'	0	0	0	0	0	0	0	0	0	'rxn07589'	'amet + Cobalt-precorrin 7 <==> co2 + ahcys + copre8'	1
311	'CacpureR0467'	0	0	0	0	0	0	0	0	0	'S-Adenosyl-L-methionine:1-precorrin-6Y C5,15-methyltransferase'	'(2) amet + pre6b <==> co2 + (2) ahcys + (2) h + pre8'	1
312	'CacpureR0468'	0	0	0	0	0	0	0	0	0	'S-Adenosyl-L-methionine:precorrin-4 C20-methyltransferase'	'amet + h + pre2 <==> ahcys + pre3a'	1
313	'CacpureR0469'	0	0	0	0	0	0	0	0	0	'S-adenosyl-L-methionine:cobalt-factor-II C20-methyltransferase'	'amet + copre2 <==> ahcys + h + copre3'	1
314	'CacpureR0470'	0	0	0	0	0	0	0	0	0	'S-adenosyl-L-methionine:precorrin-4 C11 methyltransferase'	'amet + pre4 <==> ahcys + h + pre5'	1
315	'CacpureR0471'	0	0	0	0	0	0	0	0	0	'cobalt-precorrin-4 methyltransferase'	'amet + copre4 <==> ahcys + copre5'	1
316	'CacpureR0472'	0	0	0	0	0	0	0	0	0	'precorrin-6Y:NADP+ oxidoreductase'	'nadp + pre6b <==> nadph + h + pre6a'	1
317	'CacpureR0473'	0	0	0	0	0	0	0	0	0	'precorrin-6A reductase'	'nadph + h + copre6 <==> nadp + codhpre6'	1
318	'CacpureR0474'	0	0	0	0	0	0	0	0	0	'precorrin-3B C17-methyltransferase'	'amet + copre3 <==> ahcys + h + copre4'	1
319	'CacpureR0475'	0	0	0	0	0	0	0	0	0	'S-Adenosyl-L-methionine:precorrin-3B C17-methyltransferase'	'amet + pre3b <==> ahcys + (2) h + pre4'	1
320	'CacpureR0476'	0	0	0	0	0	0	0	0	0	'Adenosyl cobinamide kinase'	'atp + adocbi <==> adp + h + adocbip'	1
321	'CacpureR0477'	0	0	0	0	0	0	0	0	0	'rxn04413'	'gtp + adocbi <==> gdp + h + adocbip'	1
322	'CacpureR0478'	0	0	0	0	0	0	0	0	0	'Adenosyl cobinamide phosphate guanyltransferase'	'gtp + h + adocbip <==> ppi + agdpcbi'	1
323	'CacpureR0479'	0	0	0	0	0	0	0	0	0	'Adenosylcobalamin 5&#39;-phosphate synthase'	'rdmbzi + agdpcbi <==> gmp + adocbl'	1
324	'CacpureR0480'	0	0	0	0	0	0	0	0	0	'Adenosylcobalamin phosphatase'	'h2o + 5prdmbz --> pi + h + rdmbzi'	0
325	'CacpureR0482'	0	0	0	0	0	0	0	0	0	'N5-carboxyaminoimidazole ribonucleotide mutase'	'h + 5caiz <==> 5aizc'	1
326	'CacpureR0483'	0.0960595	0.0729068	0.043993	0.0514001	0.055387	0.0707934	0.0528116	0.0446404	0.0349691	'N5-carboxyaminoimidazole ribonucleotide mutase'	'atp + hco3 + air --> adp + pi + h + 5aizc'	0
327	'CacpureR0484'	0	0	0	0	0	0	0	0	0	'N5-carboxyaminoimidazole ribonucleotide mutase'	'h + 5aizc --> co2 + air'	0
328	'CacpureR0486'	0.0960595	0.0729068	0.043993	0.0514001	0.055387	0.0707934	0.0528116	0.0446404	0.0349691	'SAICAR synthetase'	'atp + asp-L + 5aizc --> adp + pi + (2) h + 25aics'	0
329	'CacpureR0488'	0.0960595	0.0729068	0.043993	0.0514001	0.055387	0.0707934	0.0528116	0.0446404	0.0349691	'amidophosphoribosyltransferase'	'h2o + gln-L + prpp --> ppi + glu-L + pram'	0
330	'CacpureR0490'	0.0960595	0.0729068	0.043993	0.0514001	0.055387	0.0707934	0.0528116	0.0446404	0.0349691	'2-(Formamido)-N1-(5-phosphoribosyl)acetamidine cyclo-ligase'	'atp + fpram <==> adp + pi + h + air'	1
331	'CacpureR0492'	0	0	0	0	0	0	0	0	0	'GAR formyltransferase'	'h2o + methf + gar --> thf + fgam + (2) h'	0
332	'CacpureR0493'	0.0960595	0.0729068	0.043993	0.0514001	0.055387	0.0707934	0.0528116	0.0446404	0.0349691	'10-Formyltetrahydrofolate:5&#39;-phosphoribosylglycinamide'	'10fthf + gar <==> h + thf + fgam'	1
333	'CacpureR0496'	-0.118356	-0.0898296	-0.0542045	-0.0633309	-0.0682432	-0.0872256	-0.06507	-0.0550022	-0.0430859	'IMP 1,2-hydrolase (decyclizing)'	'h2o + imp <==> fprica'	1
334	'CacpureR0497'	0.118356	0.0898296	0.0542045	0.0633309	0.0682432	0.0872256	0.06507	0.0550022	0.0430859	'10-Formyltetrahydrofolate:5&#39;-phosphoribosyl-5-amino-4-'	'10fthf + aicar <==> thf + fprica'	1
335	'CacpureR0499'	0.0960595	0.0729068	0.043993	0.0514001	0.055387	0.0707934	0.0528116	0.0446404	0.0349691	'phosphoribosylglycinamide synthetase'	'atp + gly + pram --> adp + pi + h + gar'	0
336	'CacpureR0500'	0	0	0	0	0	0	0	0	0	'salicin transport via PEP:Pyr PTS'	'pep + salcn[e] <==> pyr + salc6p'	1
337	'CacpureR0501'	0	0	0	0	0	0	0	0	0	'arbutin transport via PEP:Pyr PTS'	'pep + arbt[e] <==> pyr + arbt6p'	1
338	'CacpureR0502'	0	0	0	0	0	0	0	0	0	'4-Aminobutanoate:2-oxoglutarate aminotransferase'	'akg + 4abut <==> glu-L + sucsal'	1
339	'CacpureR0503'	0	0	0	0	0	1.1602e-18	0	0	-5.80102e-19	'UDPglucose 4-epimerase'	'udpg <==> udpgal'	1
340	'CacpureR0504'	0	0	0	0	0	0	0	0	0	'UDP-N-acetyl-D-glucosamine 4-epimerase'	'uacgam <==> uacgala'	1
341	'CacpureR0505'	-0.167916	-0.127444	-0.0769016	-0.0898495	-0.0968188	-0.12375	-0.0923169	-0.0780334	-0.0611274	'D-Ribose-5-phosphate ketol-isomerase'	'r5p <==> ru5p-D'	1
342	'CacpureR0506'	0	0	0	0	0	0	0	0	0	'undecaprenyl diphosphate synthetase'	'(7) ipdp + tcggrpp --> (7) ppi + udcpdp'	0
343	'CacpureR0507'	0	0	0	0	0	0	0	0	0	'undecaprenyl diphosphate synthetase'	'ipdp + frdp --> ppi + tcggrpp'	0
344	'CacpureR0508'	0	0	0	0	0	0	0	0	0	'ribose ABC transporter'	'h2o + atp + rib-D[e] --> adp + pi + (1) h + rib-D'	0
345	'CacpureR0509'	0	0	0	0	0	0	0	0	0	'PTS system fructose(mannose)-specific transporter'	'h + acgal + Protein N-pros-phosphohistidine <==> Protein histidine + N-Acetyl-D-galactosamine 6-phosphate'	1
346	'CacpureR0510'	0	0	0	0	0	0	0	0	0	'PTS system fructose(mannose)-specific transporter'	'h + D-Chondrosamine + Protein N-pros-phosphohistidine <==> Protein histidine + D-Galactosamine 6-phosphate'	1
347	'CacpureR0513'	0	0	0	0	0	0	0	0	0	'PTS system fructose(mannose)-specific transporter'	'h + man + Protein N-pros-phosphohistidine <==> man6p + Protein histidine'	1
348	'CacpureR0514'	0	0	0	0	0	0	0	0	0	'SERt2'	'ser-L[e] + h[e] <==> ser-L + h'	1
349	'CacpureR0515'	0	0	0	0	0	0	0	0	0	'glycine transport in/out via proton symport'	'gly[e] + h[e] <==> gly + h'	1
350	'CacpureR0516'	0	0	0	0	0	0	0	0	0	'D-serine transport in/out via proton symport'	'h[e] + ser-D[e] <==> h + ser-D'	1
351	'CacpureR0517'	0	0	0	0	0	0	0	0	0	'D-alanine transport in via proton symport'	'h[e] + ala-D[e] <==> h + ala-D'	1
352	'CacpureR0518'	0	0	0	0	0	0	0	0	0	'ABC transporters'	'h2o + atp + gly[e] --> adp + pi + gly + (1) h'	0
353	'CacpureR0523'	-0.0617944	-0.0469004	-0.0283004	-0.0330653	-0.0356301	-0.0455409	-0.0339733	-0.0287169	-0.0224954	'L-Valine:2-oxoglutarate aminotransferase'	'akg + val-L <==> glu-L + 3mob'	1
354	'CacpureR0524'	-0.0813944	-0.0617763	-0.0372767	-0.043553	-0.0469312	-0.0599856	-0.044749	-0.0378253	-0.0296305	'L-Isoleucine:2-oxoglutarate aminotransferase'	'akg + ile-L <==> glu-L + 3mop'	1
355	'CacpureR0525'	-0.0841222	-0.0638467	-0.038526	-0.0450126	-0.0485041	-0.0619959	-0.0462487	-0.039093	-0.0306235	'L-Leucine:2-oxoglutarate aminotransferase'	'akg + leu-L <==> glu-L + 4mop'	1
356	'CacpureR0526'	0	0	0	0	0	0	0	0	0	'formate transporter'	'for[e] + h --> for + h[e]'	0
357	'CacpureR0527'	0	0	0	0	0	0	0	0	0	'nitrate transporter'	'h[e] + no3 --> h + no3[e]'	0
358	'CacpureR0528'	0	0	6.3953	0	0	0	0	0	0	'nitrite transport in via proton symport'	'h[e] + no2[e] <==> h + no2'	1
359	'CacpureR0529'	0	0.0950561	0.0774194	0	0.0782552	0.143645	0	0	0.125153	'ATP:D-fructose 6-phosphotransferase'	'atp + fru <==> adp + f6p'	1
360	'CacpureR0531'	0	0	0	0	0	0	0	0	0	'glutamate---cysteine ligase'	'atp + glu-L + cys-L --> adp + pi + h + glucys'	0
361	'CacpureR0532'	0	0	0	0	0	0	0	0	0	'amino acid metbolism'	'atp + gly + glucys --> adp + pi + gthrd + h'	0
362	'CacpureR0533'	0	0	0	0	0	0	0	0	0	'(R)-Lactate:NAD+ oxidoreductase'	'nad + lac-D <==> nadh + pyr + h'	1
363	'CacpureR0536'	0	0	0	0	0	0	0	0	0	'cytidine deaminase'	'h2o + h + dcyt --> nh4 + duri'	0
364	'CacpureR0537'	0	0	0	0	0	0	0	0	0	'deoxycytidine deaminase'	'h2o + h + Cytidine --> nh4 + uri'	0
365	'CacpureR0539'	0.00449406	0.00341088	0.00205817	0.00240471	0.00259123	0.00331201	0.00247074	0.00208846	0.001636	'2-Deoxy-D-ribose-5-phosphate acetaldehyde-lyase'	'2dr5p <==> acald + g3p'	1
366	'CacpureR0541'	0	0	0	0	0	0	0	0	0	'Cytidine:orthophosphate alpha-D-ribosyltransferase'	'pi + h + Cytidine <==> csn + r1p'	1
367	'CacpureR0542'	0	0	0	0	0	0	0	0	0	'Uridine:orthophosphate ribosyltransferase'	'pi + h + uri <==> ura + r1p'	1
368	'CacpureR0543'	0	4.85127e-28	0	0	0	0	0	-5.59004e-28	0	'deoxyuridine:orthophosphate 2-deoxy-D-ribosyltransferase'	'pi + h + duri <==> ura + 2dr1p'	1
369	'CacpureR0544'	2.90843e-30	0	0	-3.16833e-29	0	0	0	9.28223e-31	1.09778e-28	'nucleotide metabolism'	'h2o2 + trdrd --> (2) h2o + trdox'	0
370	'CacpureR0545'	0	0	0	0	0	0	0	0	0	'4-Hydroxybutanoate:NAD+ oxidoreductase'	'nad + 4hdxbutn <==> nadh + h + sucsal'	1
371	'CacpureR0546'	0.224364	0.170287	0.102754	0.120054	0.129366	0.165351	0.123351	0.104266	0.0816767	'Malate dehydrogenase'	'nad + mal-L --> nadh + co2 + pyr'	0
372	'CacpureR0547'	0	0	0	0	0	0	0	0	0	'Sodium exchange transporter'	'akg + na1 --> akg[e] + na1[e]'	0
373	'CacpureR0549'	0	0	0	0	0	0	0	0	0	'Na+/malate symporter'	'mal-L[e] + na1[e] <==> mal-L + na1'	1
374	'CacpureR0550'	0	0	0	0	0	0	0	0	0	'2-oxoglutarate transport in via proton symport'	'akg[e] + h[e] <==> akg + h'	1
375	'CacpureR0551'	0	0	0	0	0	0	0	0	0	'L-malate transport in via proton symport'	'h[e] + mal-L[e] <==> h + mal-L'	1
376	'CacpureR0552'	0	0	0	0	0	0	0	0	0	'ABC transporters'	'h2o + atp + zn2[e] --> adp + pi + zn2 + h'	0
377	'CacpureR0554'	0	0	0	0	0	0	0	0	0	'Methylglyoxal synthase'	'dhap --> pi + h + mthgxl'	0
378	'CacpureR0555'	-0.000356497	-0.000270573	-0.000163267	-0.000190757	-0.000205553	-0.000262729	-0.000195995	-0.00016567	-0.000129778	'(R)-Pantoate:NADP+ 2-oxidoreductase'	'nadp + pant-R <==> nadph + h + 2dhp'	1
379	'CacpureR0559'	0	0	0	1.03061e-25	0	0	0	0	0	'Branched chain amino acid:H+ symporter (Isoleucine)'	'h[e] + ile-L[e] <==> h + ile-L'	1
380	'CacpureR0560'	0	0	0	0	0	0	0	0	0	'L-valine transport in via proton symport'	'h[e] + val-L[e] <==> h + val-L'	1
381	'CacpureR0561'	0	3.49693e-28	0	1.63379e-25	0	0	0	0	0	'Branched chain amino acid:H+ symporter (Leucine)'	'h[e] + leu-L[e] <==> h + leu-L'	1
382	'CacpureR0565'	0	0	0	0	0	0	0	0	0	'ATP:pyridoxal 5&#39;-phosphotransferase'	'atp + pydx <==> adp + pydx5p'	1
383	'CacpureR0566'	0	0	0	0	0	0	0	0	0	'ATP:pyridoxal 5&#39;-phosphotransferase'	'atp + pydam <==> adp + pyam5p'	1
384	'CacpureR0567'	0	0	0	0	0	0	0	0	0	'ATP:pyridoxal 5&#39;-phosphotransferase'	'atp + pydxn <==> adp + pdx5p'	1
385	'CacpureR0568'	0	0	0	0	0	0	0	0	0	'L-Aspartate ammonia-lyase'	'asp-L <==> nh4 + fum'	1
386	'CacpureR0570'	0.0960595	0.0729068	0.043993	0.0514001	0.055387	0.0707934	0.0528116	0.0446404	0.0349691	'Phosphoribosylformylglycinamidine synthase'	'h2o + atp + gln-L + fgam --> adp + pi + glu-L + h + fpram'	0
387	'CacpureR0572'	0	0	0	0	0	0	0	0	0	'cpd00155 phosphorylase'	'pi + h + glycogen <==> g1p + glycogenb'	1
388	'CacpureR0573'	0	0.320477	0.19338	0.22594	0	0	0	0.196226	0.153714	'L-Glutamate:NADP+ oxidoreductase (transaminating)'	'nadp + (2) glu-L <==> nadph + akg + gln-L + h'	1
389	'CacpureR0574'	0	0	0	0	0	0	0	0	0	'Orthophosphate-ABC transport'	'h2o + atp + pi[e] <==> adp + (2) pi + h'	1
390	'CacpureR0577'	0	0	0	0	0	0	0	0	0	'sn-Glycerol-3-phosphate:NADP+ 2-oxidoreductase'	'nadp + glyc3p <==> nadph + h + dhap'	1
391	'CacpureR0578'	-0.0666553	-0.0505898	-0.0305266	-0.0356663	-0.0384328	-0.0491233	-0.0366458	-0.0309758	-0.0242649	'sn-Glycerol-3-phosphate:NAD+ 2-oxidoreductase'	'nad + glyc3p <==> nadh + h + dhap'	1
392	'CacpureR0580'	0	0	0	0	0	0	0	0	0	'Accepted Name'	'h2o + asn-L --> nh4 + asp-L'	0
393	'CacpureR0583'	0	0	3.71609	0	0	0	0	10.7884	0	'Asparaginase'	'atp + dgmp <==> adp + dgdp'	1
394	'CacpureR0584'	0.0224043	2.91217	0.0102606	11.4513	4.71068	5.97738	4.42269	0.0104117	0.00815597	'ATP:(d)GMP phosphotransferase'	'atp + gmp <==> adp + gdp'	1
395	'CacpureR0585'	0	0	0	0	0	0	0	0	0	'guanylate kinase (GMP:dATP)'	'datp + gmp <==> gdp + dadp'	1
396	'CacpureR0587'	0	0.000270573	0	0	0	0	0	0	0	'Phosphopantothenoylcysteine decarboxylase'	'ctp + cys-L + 4ppan --> pi + cdp + 4ppcys + h'	0
397	'CacpureR0590'	0.000356497	0.000270573	0.000163267	0.000190757	0.000205553	0.000262729	0.000195995	0.00016567	0.000129778	'Phosphopantothenoylcysteine decarboxylase'	'h + 4ppcys --> co2 + pan4p'	0
398	'CacpureR0591'	0	0	0	0	0.000205553	0	0	0	0	'Phosphopantothenoylcysteine decarboxylase'	'atp + cys-L + 4ppan --> ppi + amp + 4ppcys'	0
399	'CacpureR0592'	0.000356497	0	0.000163267	0.000190757	0	0.000262729	0.000195995	0.00016567	0.000129778	'Phosphopantothenoylcysteine decarboxylase'	'ctp + cys-L + 4ppan --> ppi + cmp + 4ppcys'	0
400	'CacpureR0594'	-0.167916	-0.127444	-0.0769016	-0.0898495	-0.0968188	-0.12375	-0.0923169	-0.0780334	-0.0611274	'D-Ribulose-5-phosphate 3-epimerase'	'ru5p-D <==> xu5p-D'	1
401	'CacpureR0595'	0	0	0	0	0	0	0	0	0	'ATP:thiamin pyrophosphotransferase'	'atp + thm <==> amp + thmpp'	1
402	'CacpureR0597'	0.000356497	0.000270573	0.000163267	0.000190757	0.000205553	0.000262729	0.000195995	0.00016567	0.000129778	'ATP:pantetheine-4&#39;-phosphate adenylyltransferase'	'atp + pan4p <==> ppi + dpcoa'	1
403	'CacpureR0599'	0	0	0	0	0	0	0	0	1.53507	'Acetyl-CoA:orthophosphate acetyltransferase'	'pi + accoa + h <==> coa + actp'	1
404	'CacpureR0600'	0	0	0	0	0	0	0	0	0	'acetyl-CoA:phosphate acetyltransferase'	'pi + h + ppcoa <==> coa + ppap'	1
405	'CacpureR0602'	0	0	0	0	0	0	0	0	-1.53507	'ATP:acetate phosphotransferase'	'atp + ac + h <==> adp + actp'	1
406	'CacpureR0604'	0	0	0	0	0	0	0	0	0	'Glycerol-3-phosphate 1-O-acyltransferase'	'glyc3p + tdeACP --> ACP + 1tdec7eg3p'	0
407	'CacpureR0605'	0.0741358	0.0562673	0.0339525	0.0396691	0.042746	0	0.0407584	0	0	'Glycerol-3-phosphate 1-O-acyltransferase'	'glyc3p + ddcaACP --> ACP + 1ddecg3p'	0
408	'CacpureR0606'	0	0	0	0	0	0	0	0	0	'Glycerol-3-phosphate 1-O-acyltransferase'	'glyc3p + fa4coa --> coa + 1-anteisopentadecanoyl-sn-glycerol 3-phosphate'	0
409	'CacpureR0607'	0	0	0	0	0	0	0	0	0	'Glycerol-3-phosphate 1-O-acyltransferase'	'glyc3p + pmtcoa --> coa + 1hdecg3p'	0
410	'CacpureR0608'	0	0	0	0	0	0	0	0	0	'Glycerol-3-phosphate 1-O-acyltransferase'	'glyc3p + ocdACP --> ACP + 1odecg3p'	0
411	'CacpureR0609'	0	0	0	0	0	0	0	0	0	'Glycerol-3-phosphate 1-O-acyltransferase'	'glyc3p + myrsACP --> ACP + 1tdecg3p'	0
412	'CacpureR0610'	0	0	0	0	0	0	0	0	0	'Glycerol-3-phosphate 1-O-acyltransferase'	'glyc3p + fa1coa --> coa + 1-isotetradecanoyl-sn-glycerol 3-phosphate'	0
413	'CacpureR0611'	0	0	0	0	0	0	0	0	0	'Glycerol-3-phosphate 1-O-acyltransferase'	'glyc3p + fa3coa --> coa + 1-isopentadecanoyl-sn-glycerol 3-phosphate'	0
414	'CacpureR0612'	0	0	0	0	0	0	0	0	0	'Glycerol-3-phosphate 1-O-acyltransferase'	'glyc3p + hdeACP --> ACP + 1hdec9eg3p'	0
415	'CacpureR0613'	0	0	0	0	0	0	0	0	0	'Glycerol-3-phosphate 1-O-acyltransferase'	'glyc3p + fa11coa --> coa + 1-isoheptadecanoyl-sn-glycerol 3-phosphate'	0
416	'CacpureR0614'	0	0	0	0	0	0	0	0	0	'Glycerol-3-phosphate 1-O-acyltransferase'	'glyc3p + fa12coa --> coa + 1-anteisoheptadecanoyl-sn-glycerol 3-phosphate'	0
417	'CacpureR0615'	0	0	0	0	0	0	0	0	0	'Glycerol-3-phosphate 1-O-acyltransferase'	'glyc3p + fa6coa --> coa + 1-isohexadecanoyl-sn-glycerol 3-phosphate'	0
418	'CacpureR0616'	0	0	0	0	0	0	0	0	0	'Glycerol-3-phosphate 1-O-acyltransferase'	'glyc3p + octeACP --> ACP + 1odec11eg3p'	0
419	'CacpureR0617'	0	0	0	0	0	0	0	0	0	'Glycerol-3-phosphate 1-O-acyltransferase'	'glyc3p + tdcoa --> coa + 1tdecg3p'	0
420	'CacpureR0618'	0	0	0	0	0	0	0	0	0	'Glycerol-3-phosphate 1-O-acyltransferase'	'glyc3p + palmACP --> ACP + 1hdecg3p'	0
421	'CacpureR0619'	0	0	0	0	0	0	0	0	0	'Glycerol-3-phosphate 1-O-acyltransferase'	'glyc3p + stcoa --> coa + 1odecg3p'	0
422	'CacpureR0620'	0	0	0	0	0	0	0	0	0	'Levansucrase'	'(2) glc-D + Levan <==> (2) sucr'	1
423	'CacpureR0621'	0	0	0	0	0	0	0	0	0	'nicotinate metabolism'	'h2o + ncam --> nh4 + nac'	0
424	'CacpureR0623'	0	0	0	0	0	0	0	0	0	'GLUt2'	'glu-L[e] + h[e] <==> glu-L + h'	1
425	'CacpureR0624'	0	0	0	0	0	0	0	0	0	'GLUt4i'	'glu-L[e] + na1[e] <==> glu-L + na1'	1
426	'CacpureR0625'	0.0776216	0.0589129	0.0355489	0.0415342	0.0447559	0.0572051	0.0426748	0.036072	0.028257	'ATP:nucleoside-phosphate phosphotransferase'	'atp + ump <==> adp + udp'	1
427	'CacpureR0626'	-0.0108995	0	0	0	0	-0.00803265	-0.00599233	0	0	'ATP:dTMP phosphotransferase'	'atp + dump <==> adp + dudp'	1
428	'CacpureR0627'	0	0	0	0	0	0	0	0	0	'CTP:phosphatidate cytidyltransferase'	'ctp + 12dag3p <==> ppi + cdpdag'	1
429	'CacpureR0628'	0	0	0	0	0	0	0	0	0	'CDP-diacylglycerol synthetase (n-C14:1)'	'ctp + pa141 <==> ppi + cdpdtdec7eg'	1
430	'CacpureR0629'	0	0	0	0	0	0	0	0	0	'isohexadecanoyl-phosphatidate cytidylyltransferase'	'ctp + 1,2-diisohexadecanoyl-sn-glycerol 3-phosphate <==> ppi + CDP-1,2-diisohexadecanoylglycerol'	1
431	'CacpureR0630'	0	0	0	0	0	0	0	0	0	'CDP-diacylglycerol synthetase (n-C18:0)'	'ctp + pa180 <==> ppi + cdpdodecg'	1
432	'CacpureR0631'	0	0	0	0	0	0	0	0	0	'CDP-diacylglycerol synthetase (n-C14:0)'	'ctp + pa140 <==> ppi + cdpdtdecg'	1
433	'CacpureR0632'	0.028766	0.0218327	0.0131741	0.0153923	0.0165862	0.0211998	0.015815	0.013368	0.0104718	'CDP-diacylglycerol synthetase (n-C12:0)'	'ctp + pa120 <==> ppi + cdpdddecg'	1
434	'CacpureR0633'	0	0	0	0	0	0	0	0	0	'CDP-diacylglycerol synthetase (n-C16:0)'	'ctp + pa160 <==> ppi + cdpdhdecg'	1
435	'CacpureR0634'	0	0	0	0	0	0	0	0	0	'CDP-diacylglycerol synthetase (n-C18:1)'	'ctp + pa181 <==> ppi + cdpdodec11eg'	1
436	'CacpureR0635'	0	0	0	0	0	0	0	0	0	'anteisopentadecanoyl-phosphatidate cytidylyltransferase'	'ctp + 1,2-dianteisopentadecanoyl-sn-glycerol 3-phosphate <==> ppi + CDP-1,2-dianteisopentadecanoylglycerol'	1
437	'CacpureR0636'	0	0	0	0	0	0	0	0	0	'CDP-diacylglycerol synthetase (n-C16:1)'	'ctp + pa161 <==> ppi + cdpdhdec9eg'	1
438	'CacpureR0637'	0	0	0	0	0	0	0	0	0	'isopentadecanoyl-phosphatidate cytidylyltransferase'	'ctp + 1,2-diisopentadecanoyl-sn-glycerol 3-phosphate <==> ppi + CDP-1,2-diisopentadecanoylglycerol'	1
439	'CacpureR0638'	0	0	0	0	0	0	0	0	0	'isotetradecanoyl-phosphatidate cytidylyltransferase'	'ctp + 1,2-diisotetradecanoyl-sn-glycerol 3-phosphate <==> ppi + CDP-1,2-diisotetradecanoylglycerol'	1
440	'CacpureR0639'	0	0	0	0	0	0	0	0	0	'isoheptadecanoyl-phosphatidate cytidylyltransferase'	'ctp + 1,2-diisoheptadecanoyl-sn-glycerol 3-phosphate <==> ppi + CDP-1,2-diisoheptadecanoylglycerol'	1
441	'CacpureR0640'	0	0	0	0	0	0	0	0	0	'anteisoheptadecanoyl-phosphatidate cytidylyltransferase'	'ctp + 1,2-dianteisoheptadecanoyl-sn-glycerol 3-phosphate <==> ppi + CDP-1,2-dianteisoheptadecanoylglycerol'	1
442	'CacpureR0642'	-0.0187372	-0.0142211	-0.0085812	-0.010026	-0.0108037	-0.0138088	-0.0103013	-0.00870749	-0.00682101	'1-Deoxy-D-xylulose-5-phosphate isomeroreductase'	'nadp + 2me4p <==> nadph + h + dxyl5p'	1
443	'CacpureR0643'	0.0187372	0	0	0	0	0.0138088	0	0	0	'(E)-4-hydroxy-3-methylbut-2-enyl-diphosphate synthase.'	'(2) h + fdxrd + 2mecdp --> h2o + fdxox + h2mb4p'	0
444	'CacpureR0644'	0	0.0142211	0.0085812	0.010026	0.0108037	0	0.0103013	0.00870749	0.00682101	'(E)-4-hydroxy-3-methylbut-2-enyl-diphosphate synthase.'	'nadh + h + 2mecdp --> h2o + nad + h2mb4p'	0
445	'CacpureR0647'	5.53015e-05	4.19725e-05	2.53268e-05	2.95911e-05	3.18863e-05	4.07558e-05	3.04037e-05	2.56995e-05	2.01317e-05	'Riboflavin kinase'	'atp + fmn --> ppi + fad'	0
446	'CacpureR0648'	5.53015e-05	4.19725e-05	2.53268e-05	2.95911e-05	3.18863e-05	4.07558e-05	3.04037e-05	2.56995e-05	2.01317e-05	'ATP:riboflavin 5&#39;-phosphotransferase'	'atp + ribflv <==> adp + fmn'	1
447	'CacpureR0649'	0.564534	5.2055	5.38946	14.6195	0.325505	10.4816	0.31037	14.5664	0.205511	'ATP:L-aspartate 4-phosphotransferase'	'atp + asp-L + h <==> adp + 4pasp'	1
448	'CacpureR0650'	0	0	0	0	0	0	0	0	0	'CDPdiacylglycerol:sn-glycerol-3-phosphate 3-phosphatidyltransferase'	'glyc3p + cdpdag <==> cmp + pgp'	1
449	'CacpureR0651'	0	0	0	0	0	0	0	0	0	'Phosphatidylglycerol synthase (n-C16:1)'	'glyc3p + cdpdhdec9eg <==> cmp + pgp161'	1
450	'CacpureR0652'	0	0	0	0	0	0	0	0	0	'Phosphatidylglycerol synthase (n-C18:0)'	'glyc3p + cdpdodecg <==> cmp + pgp180'	1
451	'CacpureR0653'	0	0	0	0	0	0	0	0	0	'isoheptadecanoyl-CDPdiacylglycerol:sn-glycerol-3-phosphate 3-phosphatidyltransferase'	'glyc3p + CDP-1,2-diisoheptadecanoylglycerol <==> cmp + Diisoheptadecanoylphosphatidylglycerophosphate'	1
452	'CacpureR0654'	0	0	0	0	0	0	0	0	0	'anteisopentadecanoyl-CDPdiacylglycerol:sn-glycerol-3-phosphate 3-phosphatidyltransferase'	'glyc3p + CDP-1,2-dianteisopentadecanoylglycerol <==> cmp + Dianteisopentadecanoylphosphatidylglycerophosphate'	1
453	'CacpureR0655'	0	0	0	0	0	0	0	0	0	'Phosphatidylglycerol synthase (n-C18:1)'	'glyc3p + cdpdodec11eg <==> cmp + pgp181'	1
454	'CacpureR0656'	0	0	0	0	0	0	0	0	0	'Phosphatidylglycerol synthase (n-C14:0)'	'glyc3p + cdpdtdecg <==> cmp + pgp140'	1
455	'CacpureR0657'	0	0	0	0	0	0	0	0	0	'isohexadecanoyl-CDPdiacylglycerol:sn-glycerol-3-phosphate 3-phosphatidyltransferase'	'glyc3p + CDP-1,2-diisohexadecanoylglycerol <==> cmp + Diisohexadecanoylphosphatidylglycerophosphate'	1
456	'CacpureR0658'	0.028766	0.0218327	0.0131741	0.0153923	0.0165862	0.0211998	0.015815	0.013368	0.0104718	'Phosphatidylglycerol synthase (n-C12:0)'	'glyc3p + cdpdddecg <==> cmp + pgp120'	1
457	'CacpureR0659'	0	0	0	0	0	0	0	0	0	'isotetradecanoyl-CDPdiacylglycerol:sn-glycerol-3-phosphate 3-phosphatidyltransferase'	'glyc3p + CDP-1,2-diisotetradecanoylglycerol <==> cmp + Diisotetradecanoylphosphatidylglycerophosphate'	1
458	'CacpureR0660'	0	0	0	0	0	0	0	0	0	'isopentadecanoyl-CDPdiacylglycerol:sn-glycerol-3-phosphate 3-phosphatidyltransferase'	'glyc3p + CDP-1,2-diisopentadecanoylglycerol <==> cmp + Diisopentadecanoylphosphatidylglycerophosphate'	1
459	'CacpureR0661'	0	0	0	0	0	0	0	0	0	'anteisoheptadecanoyl-CDPdiacylglycerol:sn-glycerol-3-phosphate 3-phosphatidyltransferase'	'glyc3p + CDP-1,2-dianteisoheptadecanoylglycerol <==> cmp + Dianteisoheptadecanoylphosphatidylglycerophosphate'	1
460	'CacpureR0662'	0	0	0	0	0	0	0	0	0	'Phosphatidylglycerol synthase (n-C14:1)'	'glyc3p + cdpdtdec7eg <==> cmp + pgp141'	1
461	'CacpureR0663'	0	0	0	0	0	0	0	0	0	'Phosphatidylglycerol synthase (n-C16:0)'	'glyc3p + cdpdhdecg <==> cmp + pgp160'	1
462	'CacpureR0664'	0	0	0	0	0	0	0	0	0	'Phosphoenolpyruvate:glycerone phosphotransferase'	'pep + dha <==> pyr + dhap'	1
463	'CacpureR0665'	0	0	0	0	0	0	0	0	0	'Galactitol transport via PEP:Pyr PTS'	'pep + galt[e] <==> pyr + galt1p'	1
464	'CacpureR0666'	0	0	0	0	0	0	0	0	0	'Fructose transport via PEP:Pyr PTS (f6p generating)'	'pep + fru[e] <==> pyr + f6p'	1
465	'CacpureR0667'	0	0	0	0	0	0	0	0	0	'D-glucosamine transport via PEP:Pyr PTS'	'pep + gam[e] <==> pyr + gam6p'	1
466	'CacpureR0668'	0	8.14671e-27	0	0	0	0	0	0	-2.41572e-30	'N-acetyl-D-mannosamine transport via PTS'	'pep + acmana[e] <==> pyr + acmanap'	1
467	'CacpureR0669'	0	0	0	0	0	0	0	0	0	'trehalose transport via PEP:Pyr PTS'	'pep + tre[e] <==> pyr + tre6p'	1
468	'CacpureR0670'	0	0	0	0	0	0	0	0	0	'D-sorbitol transport via PEP:Pyr PTS'	'pep + sbt-D[e] <==> pyr + sbt6p'	1
469	'CacpureR0673'	0.0959521	0.0728253	0.0439438	0.0513426	0.0553251	0.0707142	0.0527525	0.0445905	0.03493	'N6-(1,2-Dicarboxyethyl)AMP AMP-lyase'	'dcamp <==> amp + fum'	1
470	'CacpureR0674'	0.0960595	0.0729068	0.043993	0.0514001	0.055387	0.0707934	0.0528116	0.0446404	0.0349691	'1-(5&#39;-Phosphoribosyl)-5-amino-4-(N-succinocarboxamide)-imidazole'	'25aics <==> fum + aicar'	1
471	'CacpureR0676'	0.107046	0.0812451	0.0490244	0.0572787	0.0617216	0.0788899	0.0588516	0.0497459	0.0389685	'Homoserine O-succinyltransferase'	'succoa + hom-L --> coa + suchms'	0
472	'CacpureR0680'	0	0	0	0	0	0	0	0	0.00682101	'4-hydroxy-3-methylbut-2-enyl diphosphate reductase'	'nadh + h + h2mb4p --> h2o + nad + ipdp'	0
473	'CacpureR0681'	0	0.0142211	0.0085812	0	0	0	0	0	0	'4-hydroxy-3-methylbut-2-enyl diphosphate reductase'	'nadh + h + h2mb4p --> h2o + nad + dmpp'	0
474	'CacpureR0683'	0	0	0	0	0	0	0	0	0	'4-hydroxy-3-methylbut-2-enyl diphosphate reductase'	'nadph + h + h2mb4p --> h2o + nadp + dmpp'	0
475	'CacpureR0687'	0.0478597	0.0360538	0.0219186	0.0256091	0.0273899	0.0352714	0.0263123	0.0222412	0.0174226	'ATP:CMP phosphotransferase'	'atp + cmp <==> adp + cdp'	1
476	'CacpureR0688'	0	0	0	0	0	0	0	0	0	'ATP:CMP phosphotransferase'	'atp + dcmp <==> adp + dcdp'	1
477	'CacpureR0689'	0	0	0	0	0	0	0	0	0	'ITP:cytidine 5&#39;-phosphotransferase'	'itp + Cytidine <==> cmp + idp'	1
478	'CacpureR0690'	0	0	0	0	0	0	0	0	0	'importer'	'mg2[e] --> mg2'	0
479	'CacpureR0691'	0	0	0	0	0	0	0	0	0	'importer'	'cobalt2[e] --> cobalt2'	0
480	'CacpureR0692'	0	0	0	0	0	0	0	0	0	'L-Arabitol:NADP+ 1-oxidoreductase'	'nadp + abt-L <==> nadph + h + arab-L'	1
481	'CacpureR0693'	0	0	0	0	0	0	0	0	0	'2'',3''-cyclic-nucleotide 2''-phosphodiesterase'	'h2o + ump --> pi + h + uri'	0
482	'CacpureR0694'	0	0	0	0	0	0	0	0	0	'2'',3''-cyclic-nucleotide 2''-phosphodiesterase'	'h2o + dgmp --> pi + h + dgsn'	0
483	'CacpureR0695'	0	0	0	0	0	0	0	0	0	'2'',3''-cyclic-nucleotide 2''-phosphodiesterase'	'h2o + dcmp --> pi + h + dcyt'	0
484	'CacpureR0696'	0	0	0	0	0	0	0	0	0	'2'',3''-cyclic-nucleotide 2''-phosphodiesterase'	'h2o + gmp --> pi + h + gsn'	0
485	'CacpureR0697'	0	0	0	0	0	0	0	0	0	'2'',3''-cyclic-nucleotide 2''-phosphodiesterase'	'h2o + dtmp --> pi + h + thymd'	0
486	'CacpureR0698'	0	0	0	0	0	0	0	0	0	'2'',3''-cyclic-nucleotide 2''-phosphodiesterase'	'h2o + damp --> pi + h + dad-2'	0
487	'CacpureR0699'	0	0	0	0	0	0	0	0	0	'2'',3''-cyclic-nucleotide 2''-phosphodiesterase'	'h2o + amp --> pi + h + adn'	0
488	'CacpureR0700'	0	0	0	0	0	0	0	0	0	'2'',3''-cyclic-nucleotide 2''-phosphodiesterase'	'h2o + dump --> pi + h + duri'	0
489	'CacpureR0701'	0	0	0	0	0	0	0	0	0	'2'',3''-cyclic-nucleotide 2''-phosphodiesterase'	'h2o + nicrnt --> pi + h + Nicotinate D-ribonucleoside'	0
490	'CacpureR0702'	0	0	0	0	0	0	0	0	0	'2'',3''-cyclic-nucleotide 2''-phosphodiesterase'	'h2o + nmn --> pi + h + rnam'	0
491	'CacpureR0703'	0	0	0	0	0	0	0	0	0	'2'',3''-cyclic-nucleotide 2''-phosphodiesterase'	'h2o + xmp --> pi + h + xtsn'	0
492	'CacpureR0704'	0	0	0	0	0	0	0	0	0	'2'',3''-cyclic-nucleotide 2''-phosphodiesterase'	'h2o + cmp --> pi + h + Cytidine'	0
493	'CacpureR0705'	0	0	0	0	0	0	0	0	0	'2'',3''-cyclic-nucleotide 2''-phosphodiesterase'	'h2o + imp --> pi + h + ins'	0
494	'CacpureR0706'	0	0	0	0	0	0	0	0	0	'β-ketoacyl-[acyl-carrier-protein] synthase'	'h + malACP + 8-methyl-decanoyl-ACP --> co2 + ACP + 10-methyl-3-oxo-dodecanoyl-ACP'	0
495	'CacpureR0707'	0	0	0	0	0	0	0	0	0	'β-ketoacyl-[acyl-carrier-protein] synthase'	'h + malACP + acACP --> co2 + actACP + ACP'	0
496	'CacpureR0708'	0	0	0	0	0	0	0	0	0	'β-ketoacyl-[acyl-carrier-protein] synthase'	'h + malACP + 11-methyl-dodecanoyl-ACP --> co2 + ACP + 13-methyl-3-oxo-tetra-decanoyl-ACP'	0
497	'CacpureR0709'	0	0	0	0	0	0	0	0	0	'β-ketoacyl-[acyl-carrier-protein] synthase'	'h + malACP + 10-methyl-undecanoyl-ACP --> co2 + ACP + 12-methyl-3-oxo-tridecanoyl-ACP'	0
498	'CacpureR0710'	0	0	0	0	0	0	0	0	0	'β-ketoacyl-[acyl-carrier-protein] synthase'	'h + malACP + 8-methyl-nonanoyl-ACP --> co2 + ACP + 10-methyl-3-oxo-undecanoyl-ACP'	0
499	'CacpureR0711'	0	0	0	0	0	0	0	0	0	'β-ketoacyl-[acyl-carrier-protein] synthase'	'h + malACP + 7-methyl-octanoyl-ACP --> co2 + ACP + 9-methyl-3-oxo-decanoyl-ACP'	0
500	'CacpureR0712'	0	0	0	0	0	0	0	0	0	'β-ketoacyl-[acyl-carrier-protein] synthase'	'h + hedacp + malACP --> co2 + ACP + 3-Oxooctodecanoyl-ACP'	0
501	'CacpureR0713'	0	0	0	0	0	0	0	0	0	'β-ketoacyl-[acyl-carrier-protein] synthase'	'h + malACP + 4-methyl-pentanoyl-ACP --> co2 + ACP + 6-methyl-3-oxo-heptanoyl-ACP'	0
502	'CacpureR0714'	0.0804667	0.0562673	0.0339525	0.0396691	0.0463963	0.0593019	0.0407584	0.0344522	0.0269881	'β-ketoacyl-[acyl-carrier-protein] synthase'	'h + decACP + malACP --> co2 + 3oxddACP + ACP'	0
503	'CacpureR0715'	0	0	0	0	0	0	0	0	0	'β-ketoacyl-[acyl-carrier-protein] synthase'	'h + butACP + malACP --> co2 + 3oxhACP + ACP'	0
504	'CacpureR0716'	0	0	0	0	0	0	0	0	0	'β-ketoacyl-[acyl-carrier-protein] synthase'	'h + malACP + cbs 374 --> co2 + ACP + 4-methyl-3-oxo-pentanoyl-ACP'	0
505	'CacpureR0717'	0	0	0	0	0	0	0	0	0	'β-ketoacyl-[acyl-carrier-protein] synthase'	'h + malACP + 13-methyl-tetra-decanoyl-ACP --> co2 + ACP + 15-methyl-3-oxo-hexa-decanoyl-ACP'	0
506	'CacpureR0718'	0	0	0	0	0	0	0	0	0	'β-ketoacyl-[acyl-carrier-protein] synthase'	'h + malACP + 10-methyl-dodecanoyl-ACP --> co2 + ACP + 12-methyl-3-oxo-tetra-decanoyl-ACP'	0
507	'CacpureR0719'	0	0.0240248	0.0144969	0.0169377	0	0	0.0174029	0	0.0115233	'β-ketoacyl-[acyl-carrier-protein] synthase'	'h + myrsACP + malACP --> co2 + 3oxhdACP + ACP'	0
508	'CacpureR0720'	0	0	0	0	0	0	0	0	0	'β-ketoacyl-[acyl-carrier-protein] synthase'	'h + hexACP + malACP --> co2 + 3oxocACP + ACP'	0
509	'CacpureR0721'	0	0	0	0	0	0	0	0	0	'acetyl-CoA:[acyl-carrier-protein] S-acetyltransferase'	'accoa + ACP <==> coa + acACP'	1
510	'CacpureR0722'	0.00633085	1.71649e-29	0	0	0.00365031	0.00466567	0	0	0	'β-ketoacyl-[acyl-carrier-protein] synthase'	'h + ddcaACP + malACP --> co2 + 3oxtdACP + ACP'	0
511	'CacpureR0723'	0	0	0	0	0	0	0	0	0	'β-ketoacyl-[acyl-carrier-protein] synthase'	'h + malACP + 12-methyl-tetra-decanoyl-ACP --> co2 + ACP + 14-methyl-3-oxo-hexa-decanoyl-ACP'	0
512	'CacpureR0724'	0	0	0	0	0	0	0	0	0	'β-ketoacyl-[acyl-carrier-protein] synthase'	'h + malACP + cbs 378 --> co2 + ACP + 5-methyl-3-oxo-hexanoyl-ACP'	0
513	'CacpureR0725'	0	0	0	0	0	0	0	0	0	'β-ketoacyl-[acyl-carrier-protein] synthase'	'h + malACP + 9-methyl-decanoyl-ACP --> co2 + ACP + 11-methyl-3-oxo-dodecanoyl-ACP'	0
514	'CacpureR0726'	0	0	0	0	0	0	0	0	0	'β-ketoacyl-[acyl-carrier-protein] synthase'	'h + malACP + 4-methyl-hexanoyl-ACP --> co2 + ACP + 6-methyl-3-oxo-octanoyl-ACP'	0
515	'CacpureR0727'	0	0	0	0	0	0	0	0	0	'β-ketoacyl-[acyl-carrier-protein] synthase'	'h + malACP + 5-methyl-hexanoyl-ACP --> co2 + ACP + 7-methyl-3-oxo-octanoyl-ACP'	0
516	'CacpureR0728'	0	0	0	0	0	0	0	0	0	'β-ketoacyl-[acyl-carrier-protein] synthase'	'h + malACP + 12-methyl-tridecanoyl-ACP --> co2 + ACP + 14-methyl-3-oxo-pentadecanoyl-ACP'	0
517	'CacpureR0729'	0	0	0	0	0	0	0	0	0	'β-ketoacyl-[acyl-carrier-protein] synthase'	'h + malACP + cbs 99 --> co2 + ACP + 4-methyl-3-oxo-hexanoyl-ACP'	0
518	'CacpureR0730'	0	0	0	0	0	0	0	0	0	'β-ketoacyl-[acyl-carrier-protein] synthase'	'h + malACP + 6-methyl-octanoyl-ACP --> co2 + ACP + 8-methyl-3-oxo-decanoyl-ACP'	0
519	'CacpureR0731'	0	0	0	0	0	0	0	0	0	'β-ketoacyl-[acyl-carrier-protein] synthase'	'h + malACP + 6-methyl-heptanoyl-ACP --> co2 + ACP + 8-methyl-3-oxo-nonanoyl-ACP'	0
520	'CacpureR0732'	0	0	0	0	0	0	0	0	0	'β-ketoacyl-[acyl-carrier-protein] synthase'	'h + octACP + malACP --> co2 + 3oxdeACP + ACP'	0
521	'CacpureR0733'	-0.00633085	8.59573e-18	4.84291e-18	2.5404e-18	-0.00365031	-0.00466567	8.14116e-18	0	2.25163e-18	'(S)-Hydroxyhexanoyl-CoA hydro-lyase'	'3hhcoa <==> h2o + hx2coa'	1
522	'CacpureR0734'	-0.00633085	8.59573e-18	4.84291e-18	2.5404e-18	-0.00365031	-0.00466567	8.14116e-18	0	2.25163e-18	'(S)-Hydroxydecanoyl-CoA hydro-lyase'	'3hdccoa <==> h2o + dc2coa'	1
523	'CacpureR0735'	0	0	0	0	0	0	0	0	0	'(S)-3-Hydroxyisobutyryl-CoA hydro-lyase'	'h2o + 2mp2coa <==> hibcoa'	1
524	'CacpureR0737'	-0.00633085	8.59573e-18	4.84291e-18	2.5404e-18	-0.00365031	-0.00466567	8.14116e-18	0	2.25163e-18	'(S)-3-Hydroxytetradecanoyl-CoA hydro-lyase'	'3htdcoa <==> h2o + td2coa'	1
525	'CacpureR0738'	0	0	0	0	0	0	0	0	0	'(2S,3S)-3-Hydroxy-2-methylbutanoyl-CoA hydro-liase'	'3hmbcoa <==> h2o + 2mb2coa'	1
526	'CacpureR0739'	0	-0.0240248	-0.0144969	-0.0169377	0	0	-0.0174029	0	-0.0115233	'(S)-3-Hydroxyhexadecanoyl-CoA hydro-lyase'	'3hhdcoa <==> h2o + hdd2coa'	1
527	'CacpureR0740'	-0.00633085	8.59573e-18	4.84291e-18	2.5404e-18	-0.00365031	-0.00466567	8.14116e-18	0	2.25163e-18	'(S)-3-Hydroxydodecanoyl-CoA hydro-lyase'	'3hddcoa <==> h2o + trans-dd2coa'	1
528	'CacpureR0741'	-0.00633085	8.59573e-18	4.84291e-18	2.5404e-18	-0.00365031	-0.00466567	8.14116e-18	0	2.25163e-18	'(S)-Hydroxyoctanoyl-CoA hydro-lyase'	'3hocoa <==> h2o + oc2coa'	1
529	'CacpureR0742'	4.29451	3.25943	3.95596	4.62202	4.98053	6.36591	4.74895	4.01418	3.1445	'Aldehyde ferredoxin oxidoreductase'	'h2o + g3p + fdxox --> (3) h + fdxrd + 3pg'	0
530	'CacpureR0749'	0	3.88059e-27	0	0	0	0	0	0	0	'Deoxyinosine:orthophosphate ribosyltransferase'	'pi + h + din <==> hxan + 2dr1p'	1
531	'CacpureR0750'	-0.00234215	-0.00177763	-0.00107265	-0.00125325	-0.00135046	-0.0017261	-0.00128767	-0.00108844	-0.000852626	'Deoxyadenosine:orthophosphate ribosyltransferase'	'pi + h + dad-2 <==> ade + 2dr1p'	1
532	'CacpureR0751'	0	0	0	0	0	0	0	0	0	'N-Ribosylnicotinamide:orthophosphate ribosyltransferase'	'pi + rnam <==> ncam + r1p'	1
533	'CacpureR0752'	0	0	0	0	0	0	0	0	0	'Deoxyguanosine:orthophosphate ribosyltransferase'	'pi + h + dgsn <==> gua + 2dr1p'	1
534	'CacpureR0753'	0	0	0	0	0	0	0	0	0	'Nicotinate D-ribonucleoside:orthophosphate ribosyltransferase'	'pi + Nicotinate D-ribonucleoside <==> nac + r1p'	1
535	'CacpureR0754'	0	4.43281e-28	0	0	0	0	0	0	0	'inosine:orthophosphate ribosyltransferase'	'pi + h + ins <==> hxan + r1p'	1
536	'CacpureR0755'	0.00234215	0.00177763	0.00107265	0.00125325	0.00135046	0.0017261	0.00128767	0.00108844	0.000852626	'Adenosine:orthophosphate ribosyltransferase'	'pi + h + adn <==> ade + r1p'	1
537	'CacpureR0756'	0	0	0	0	0	0	0	0	0	'Xanthosine:orthophosphate ribosyltransferase'	'pi + h + xtsn <==> xan + r1p'	1
538	'CacpureR0757'	0	0	0	0	0	0	0	0	0	'guanosine:orthophosphate ribosyltransferase'	'pi + h + gsn <==> gua + r1p'	1
539	'CacpureR0760'	0.00449406	0.00341088	0.00205817	0.00240471	0.00259123	0.00331201	0.00247074	0.00208846	0.001636	'2-Deoxy-D-ribose 1-phosphate 1,5-phosphomutase'	'2dr1p <==> 2dr5p'	1
540	'CacpureR0761'	0.00234215	0.00177763	0.00107265	0.00125325	0.00135046	0.0017261	0.00128767	0.00108844	0.000852626	'D-Ribose 1,5-phosphomutase'	'r1p <==> r5p'	1
541	'CacpureR0763'	0	0	0	0	0	0	0	0	0	'NAD kinase (dTTP)'	'nad + dttp <==> nadp + dtdp'	1
542	'CacpureR0764'	0.000275191	0.000208863	0.000126031	0.000147251	0.000158672	0.000202809	0.000151294	0.000127886	0.000100179	'ATP:NAD+ 2&#39;-phosphotransferase'	'atp + nad <==> nadp + adp'	1
543	'CacpureR0768'	0.00234215	0.00177763	0.00107265	0.00125325	0.00135046	0.0017261	0.00128767	0.00108844	0.000852626	'Dimethylallyltranstransferase'	'ipdp + hepdp --> ppi + octdp'	0
544	'CacpureR0769'	0.00234215	0.00177763	0.00107265	0.00125325	0.00135046	0.0017261	0.00128767	0.00108844	0.000852626	'Dimethylallyltranstransferase'	'ipdp + grdp --> ppi + frdp'	0
545	'CacpureR0770'	0.00234215	0.00177763	0.00107265	0.00125325	0.00135046	0.0017261	0.00128767	0.00108844	0.000852626	'Dimethylallyltranstransferase'	'ipdp + hexdp --> ppi + hepdp'	0
546	'CacpureR0771'	0.00234215	0.00177763	0.00107265	0.00125325	0.00135046	0.0017261	0.00128767	0.00108844	0.000852626	'Dimethylallyltranstransferase'	'ipdp + pendp --> ppi + hexdp'	0
547	'CacpureR0772'	0.00234215	0.00177763	0.00107265	0.00125325	0.00135046	0.0017261	0.00128767	0.00108844	0.000852626	'Dimethylallyltranstransferase'	'ipdp + ggdp --> ppi + pendp'	0
548	'CacpureR0773'	0.00234215	0.00177763	0.00107265	0.00125325	0.00135046	0.0017261	0.00128767	0.00108844	0.000852626	'Dimethylallyltranstransferase'	'ipdp + dmpp --> ppi + grdp'	0
549	'CacpureR0774'	0.00234215	0.00177763	0.00107265	0.00125325	0.00135046	0.0017261	0.00128767	0.00108844	0.000852626	'Dimethylallyltranstransferase'	'ipdp + frdp --> ppi + ggdp'	0
550	'CacpureR0776'	-0.118461	0.162736	-5.18517	0.114731	-0.0683034	-10.1529	-0.0651274	0.0996426	-0.043124	'5,10-methylenetetrahydrofolate:NADP+ oxidoreductase'	'nadp + mlthf <==> nadph + methf'	1
551	'CacpureR0779'	-0.118461	0.162736	-5.18517	0.114731	-0.0683034	-10.1529	-0.0651274	0.0996426	-0.043124	'5,10-Methenyltetrahydrofolate 5-hydrolase(decyclizing)'	'h2o + methf <==> h + 10fthf'	1
552	'CacpureR0780'	0	0	0	0	0	0	0	0	0	'Gly-Try aminopeptidase'	'h2o + Gly-Tyr <==> gly + tyr-L'	1
553	'CacpureR0781'	0	0	0	0	0	0	0	0	0	'aminopeptidase'	'h2o + h + met-L-ala-L <==> ala-L + met-L'	1
554	'CacpureR0782'	0	0	0	0	0	0	0	0	0	'aminopeptidase'	'h2o + ala-L-Thr-L <==> ala-L + thr-L'	1
555	'CacpureR0783'	0	0	0	0	0	0	0	0	0	'Gly-Phe aminopeptidase'	'h2o + gly-phe-L <==> gly + phe-L'	1
556	'CacpureR0784'	0	0	0	0	0	0	0	0	0	'aminopeptidase'	'h2o + gly-asp-L <==> gly + asp-L'	1
557	'CacpureR0785'	0	0	0	0	0	0	0	0	0	'Aminoacylproline aminopeptidase'	'h2o + gly-pro-L --> gly + h + pro-L'	0
558	'CacpureR0786'	0	0	0	0	0	0	0	0	0	'Aminoacylproline aminopeptidase'	'h2o + ala-L-leu-L <==> ala-L + leu-L'	1
559	'CacpureR0787'	0	0	0	0	0	0	0	0	0	'Gly-Leu aminopeptidase'	'h2o + gly-leu-L <==> gly + leu-L'	1
560	'CacpureR0788'	0	0	0	0	0	0	0	0	0	'aminopeptidase'	'h2o + ala-L-his-L <==> ala-L + his-L'	1
561	'CacpureR0789'	0	0	0	0	0	0	0	0	0	'aminopeptidase'	'h2o + gly-met-L <==> gly + met-L'	1
562	'CacpureR0790'	0	0	0	0	0	0	0	0	0	'Gly-Cys aminopeptidase'	'h2o + gly-cys-L <==> gly + cys-L'	1
563	'CacpureR0791'	0	0	0	0	0	0	0	0	0	'aminopeptidase'	'h2o + gly-glu-L <==> glu-L + gly'	1
564	'CacpureR0792'	0	0	0	0	0	0	0	0	0	'aminopeptidase'	'h2o + ala-L-gln-L <==> ala-L + gln-L'	1
565	'CacpureR0793'	0	0	0	0	0	0	0	0	0	'aminopeptidase'	'h2o + L-alagly <==> gly + ala-L'	1
566	'CacpureR0794'	0	0	0	0	0	0	0	0	0	'aminopeptidase'	'h2o + ala-L-asp-L <==> ala-L + asp-L'	1
567	'CacpureR0795'	0	0	0	0	0	0	0	0	0	'aminopeptidase'	'h2o + ala-L-glu-L <==> glu-L + ala-L'	1
568	'CacpureR0796'	0	0	0	0	0	0	0	0	0	'membrane alanyl aminopeptidase'	'h2o + cgly <==> gly + cys-L'	1
569	'CacpureR0797'	0	0	0	0	0	0	0	0	0	'aminopeptidase'	'h2o + gly-gln-L <==> gly + gln-L'	1
570	'CacpureR0798'	0	0	0	0	0	0	0	0	0	'aminopeptidase'	'h2o + gly-asn-L <==> gly + asn-L'	1
571	'CacpureR0799'	0	0	0	0	0	0	0	5.59007e-28	0	'Uracil ion-coupled transport'	'h[e] + ura[e] <==> h + ura'	1
572	'CacpureR0801'	0	0	0	0	0	0	0	0	0	'Uracil phosphoribosyltransferase'	'ura + prpp --> ppi + ump'	0
573	'CacpureR0804'	0	0	0	0	0	0	0	0	0	'S-Adenosyl-L-homocysteine homocysteinylribohydrolase'	'h2o + ahcys <==> ade + rhcys'	1
574	'CacpureR0805'	0	0	0	0	0	0	0	0	0	'Methylthioadenosine methylthioribohydrolase'	'h2o + 5mta <==> ade + 5mtr'	1
575	'CacpureR0806'	0	0	0	0	0	0	0	0	0	'Phospho-NAc-muramoyl-pentapeptide translocase (UMP)'	'uGgla + udcpp <==> ump + uaGgla'	1
576	'CacpureR0807'	0	0	0	0	0	0	0	0	0	'Phospho-NAc-muramoyl-pentapeptide translocase (UMP)'	'ugmda + udcpp <==> ump + uagmda'	1
577	'CacpureR0808'	0	0	0	0	0	0	0	0	0	'UDPMurAc(oyl-L-Ala-D-gamma-Glu-L-Lys-D-Ala-D-Ala):undecaprenyl-'	'udcpp + uGgla <==> ump + uaGgla'	1
578	'CacpureR0809'	0	0	0	0	0	0	0	0	0	'UDPMurAc(oyl-L-Ala-D-gamma-Glu-L-Lys-D-Ala-D-Ala):undecaprenyl-'	'udcpp + ugmda <==> ump + uagmda'	1
579	'CacpureR0811'	0	0	0	0	0	0	0	0	0	'UDP-MurNAc-pentapeptide synthetase'	'atp + alaala + uGgl <==> adp + pi + uGgla + h'	1
580	'CacpureR0812'	0	0	0	0	0	0	0	0	0	'UDP-MurNAc-pentapeptide synthetase'	'atp + alaala + ugmd --> adp + pi + h + ugmda'	0
581	'CacpureR0813'	0	0	0	0	0	0	0	0	0	'UDP-N-acetylmuramyl-tripeptide synthetase'	'atp + 26dap-M + uamag --> adp + pi + h + ugmd'	0
582	'CacpureR0814'	0	0	0	0	0	0	0	0	0	'Pyrophosphate phosphohydrolase'	'h2o + ppi --> (2) pi + (2) h'	0
583	'CacpureR0815'	0	0	0	0	0	0	0	0	0	'UDP-D-galactopyranose furanomutase'	'udpgal <==> udpgalfur'	1
584	'CacpureR0817'	0	0	0	0	0	0	0	0	0	'GDP-L-fucose:NADP+ 4-oxidoreductase (3,5-epimerizing)'	'nadp + gdpfuc <==> nadph + h + gdpddman'	1
585	'CacpureR0818'	0	0	0	0	0	0	0	0	0	'GDP-D-mannose dehydratase'	'gdpmann <==> h2o + gdpddman'	1
586	'CacpureR0819'	0	0	0	0	0	0	0	0	0	'Pseudaminic acid synthase'	'h2o + pep + acmana --> pi + h + acnam'	0
587	'CacpureR0820'	0	0	0	0	0	0	0	0	0	'amino acid metbolism'	'h2o + pser-L --> pi + ser-L + h'	0
588	'CacpureR0821'	0	0	0	0	0	0	0	0	0	'succinate dehydrogenase'	'h + succoa + fdxox --> coa + succ + fdxrd'	0
589	'CacpureR0822'	0	-2.65575	-2.69365	-1.68739	0	-1.91403	0	0	0	'rxn05938'	'co2 + accoa + h + fdxrd <==> coa + pyr + fdxox'	1
590	'CacpureR0824'	0	0	0	0	0	0	0	0	0	'UDP-N-acetylglucosamine-N-acetylmuramyl-(pentapeptide)pyrophosphoryl-undecaprenol N-acetylglucosamine transferase'	'uacgam + uagmda <==> udp + uaagmda'	1
591	'CacpureR0825'	0	0	0	0	0	0	0	0	0	'UDP-N-acetylglucosamine-N-acetylmuramyl-(pentapeptide)pyrophosphoryl-undecaprenol N-acetylglucosamine transferase'	'uacgam + uaGgla <==> udp + uaaGgla'	1
592	'CacpureR0826'	0	0	0	0	0	0	0	0	0	'UDP-N-acetylglucosamine-N-acetylmuramyl-(pentapeptide)pyrophosphoryl-undecaprenol N-acetylglucosamine transferase'	'uacgam + uagmda <==> udp + uaagmda'	1
593	'CacpureR0827'	0	0	0	0	0	0	0	0	0	'Acetylserine sulfhydrylase'	'h2s + acser --> ac + h + cys-L'	0
594	'CacpureR0828'	0	0	0	0	0	0	0	0	0	'Acetylserine sulfhydrylase'	'tsul + acser + trdrd <==> ac + so3 + cys-L + trdox'	1
595	'CacpureR0830'	0.0317997	0.0241352	0.0145635	0.0170156	0.0183354	0.0234355	0.0174828	0.0147778	0.0115762	'ATP:alpha-D-glucose-1-phosphate adenyltransferase'	'atp + g1p <==> ppi + adpglc'	1
596	'CacpureR0831'	0	0	0	0	0	0	0	0	0	'Glycogen synthase'	'adpglc + h2o --> amp + g1p'	0
597	'CacpureR0832'	0	0	0	0	0	0	0	0	0	'glycogen synthase (ADPGlc)'	'adpglc + glycogenb <==> adp + glycogen'	1
598	'CacpureR0833'	0.050991	0.0387009	0.0233527	0.0272846	0.0294009	0.037579	0.0280338	0.0236963	0.0185625	'Asparagine synthase'	'h2o + atp + asp-L + gln-L --> ppi + amp + glu-L + asn-L'	0
599	'CacpureR0834'	0	0	0	0	0	0	0	0	0	'Lysophospholipase'	'h2o + 2-Lysolecithin <==> g3pc + cpde0001'	1
600	'CacpureR0835'	0	0	0	0	0	0	0	0	0	'Lysophospholipase'	'h2o + 3-Lysolecithin <==> g3pc + cpde0001'	1
601	'CacpureR0836'	0	0	0	0	0	0	0	0	0	'Lysophospholipase'	'h2o + 1agpe180 <==> g3pe + cpde0001'	1
602	'CacpureR0837'	0	0	0	0	0	0	0	0	0	'Lysophospholipase'	'h2o + L-1-Lysophosphatidylethanolamine <==> g3pe + cpde0001'	1
603	'CacpureR0839'	0	0	0	0	0	0	0	0	0	'UTP:alpha-D-glucose-1-phosphate uridylyltransferase'	'utp + g1p <==> ppi + udpg'	1
604	'CacpureR0842'	0.0792114	2.32231	5.1672	0.0423849	0.0456726	10.124	0.0435488	0.0368108	0.0288358	'5,10-Methylenetetrahydrofolate:glycine hydroxymethyltransferase'	'h2o + gly + mlthf <==> ser-L + thf'	1
605	'CacpureR0843'	0	0	0	0	0	0	0	0	0	'Proton exchange transporter'	'h[e] + thr-L --> h + thr-L[e]'	0
606	'CacpureR0844'	0	0	0	0	0	0	0	0	0	'ATP:GTP 3&#39;-pyrophosphotransferase'	'atp + gtp <==> amp + gdptp'	1
607	'CacpureR0845'	0	0	0	0	0	0	0	0	0	'Adenine phosphoribosyltransferase'	'ppi + aicar <==> prpp + 5-Amino-4-imidazolecarboxyamide'	1
608	'CacpureR0846'	0	0	0	0	0	0	0	0	0	'Adenine phosphoribosyltransferase'	'prpp + ade --> ppi + amp'	0
609	'CacpureR0849'	0	0	0	0	0	0	0	0	0	'Acetyl-CoA:carbon-dioxide ligase (ADP-forming)'	'atp + accoa + hco3 <==> adp + pi + h + malcoa'	1
610	'CacpureR0850'	0	0	0	0	0	0	0	0	0	'Peptidoglycan subunit synthesis'	'uaagmda + Peptidoglycan polymer (n-1 subunits) <==> udcpdp + Peptidoglycan polymer (n subunits)'	1
611	'CacpureR0851'	0	0	0	0	0	0	0	0	0	'folate biosynthesis'	'(2) h + 5-Formiminotetrahydrofolate <==> nh4 + methf'	1
612	'CacpureR0852'	0	0	0	0	0	0	0	0	0	'UDP-N-acetyl-D-mannosamine:N-acetyl-beta-D-'	'uacmam + unaga <==> udp + N-Acetyl-beta-D-mannosaminyl-1,4-N-acetyl-D- glucosaminyldiphosphoundecaprenol'	1
613	'CacpureR0854'	0	0	0	0	0	0	0	0	0	'dTDP-4-dehydro-6-deoxy-D-glucose 3,5-epimerase'	'dtdp4d6dg <==> dtdp4d6dm'	1
614	'CacpureR0856'	0	0	0	0	0	0	0	0	0	'dTDP-glucose 4,6-dehydratase'	'dtdpglu --> h2o + dtdp4d6dg'	0
615	'CacpureR0858'	0	0	0	0	0	0	0	0	0	'dTTP:alpha-D-glucose-1-phosphate thymidylyltransferase'	'g1p + dttp <==> ppi + dtdpglu'	1
616	'CacpureR0859'	-0.0458411	-0.0347923	-0.0209942	-0.024529	-0.0264316	-0.0337838	-0.0252025	-0.0213031	-0.0166878	'alpha-D-Glucose 1-phosphate 1,6-phosphomutase'	'g1p <==> g6p'	1
617	'CacpureR0861'	0	0	0	0	0	0	0	0	0	'Lysine decarboxylase'	'orn + h --> co2 + ptrc'	0
618	'CacpureR0862'	0	0	0	0	0	0	0	0	0	'Lysine decarboxylase'	'lys-L + h --> co2 + 15dap'	0
619	'CacpureR0863'	0	0	0	0	0	0	0	0	0	'Lysine decarboxylase'	'arg-L + h --> co2 + agm'	0
620	'CacpureR0864'	0	0	0	0	0	0	0	0	0	'ABC transporters'	'h2o + atp + met-L-ala-L[e] --> adp + pi + h + met-L-ala-L'	0
621	'CacpureR0865'	0	0	0	0	0	0	0	0	0	'ABC transporters'	'h2o + atp + gly-asp-L[e] --> adp + pi + h + gly-asp-L'	0
622	'CacpureR0866'	0	0	0	0	0	0	0	0	0	'ABC transporters'	'h2o + atp + ala-L-leu-L[e] --> adp + pi + h + ala-L-leu-L'	0
623	'CacpureR0867'	0	0	0	0	0	0	0	0	0	'ABC transporters'	'h2o + atp + gly-cys-L[e] --> adp + pi + gly-cys-L + h'	0
624	'CacpureR0868'	0	0	0	0	0	0	0	0	0	'ABC transporters'	'h2o + atp + L-alagly[e] --> adp + pi + h + L-alagly'	0
625	'CacpureR0869'	0	0	0	0	0	0	0	0	0	'ABC transporters'	'h2o + atp + gly-met-L[e] --> adp + pi + h + gly-met-L'	0
626	'CacpureR0870'	0	0	0	0	0	0	0	0	0	'ABC transporters'	'h2o + atp + Gly-Tyr[e] --> adp + pi + Gly-Tyr + h'	0
627	'CacpureR0871'	0	0	0	0	0	0	0	0	0	'ABC transporters'	'h2o + atp + ala-L-his-L[e] --> adp + pi + h + ala-L-his-L'	0
628	'CacpureR0872'	0	0	0	0	0	0	0	0	0	'ABC transporters'	'h2o + atp + gly-glu-L[e] --> adp + pi + h + gly-glu-L'	0
629	'CacpureR0873'	0	0	0	0	0	0	0	0	0	'ABC transporters'	'h2o + atp + gly-leu-L[e] --> adp + pi + gly-leu-L + h'	0
630	'CacpureR0874'	0	0	0	0	0	0	0	0	0	'ABC transporters'	'h2o + atp + ala-L-asp-L[e] --> adp + pi + h + ala-L-asp-L'	0
631	'CacpureR0875'	0	0	0	0	0	0	0	0	0	'ABC transporters'	'h2o + atp + cgly[e] --> adp + pi + h + cgly'	0
632	'CacpureR0876'	0	0	0	0	0	0	0	0	0	'ABC transporters'	'h2o + atp + gly-phe-L[e] --> adp + pi + gly-phe-L + h'	0
633	'CacpureR0877'	0	0	0	0	0	0	0	0	0	'ABC transporters'	'h2o + atp + ala-L-Thr-L[e] --> adp + pi + h + ala-L-Thr-L'	0
634	'CacpureR0878'	0	0	0	0	0	0	0	0	0	'ABC transporters'	'h2o + atp + ala-L-glu-L[e] --> adp + pi + h + ala-L-glu-L'	0
635	'CacpureR0879'	0	0	0	0	0	0	0	0	0	'ABC transporters'	'h2o + atp + gly-gln-L[e] --> adp + pi + h + gly-gln-L'	0
636	'CacpureR0880'	0	0	0	0	0	0	0	0	0	'ABC transporters'	'h2o + atp + gly-pro-L[e] --> adp + pi + h + gly-pro-L'	0
637	'CacpureR0881'	0	0	0	0	0	0	0	0	0	'ABC transporters'	'h2o + atp + gly-asn-L[e] --> adp + pi + h + gly-asn-L'	0
638	'CacpureR0882'	0	0	0	0	0	0	0	0	0	'ABC transporters'	'h2o + atp + ala-L-gln-L[e] --> adp + pi + h + ala-L-gln-L'	0
639	'CacpureR0884'	0.0892534	0.0677411	0.040876	0.0477582	0.0514627	0.0657775	0.0490697	0.0414775	0.0324914	'Dihydrodipicolinate synthetase'	'pyr + aspsa --> (2) h2o + h + 23dhdp'	0
640	'CacpureR0886'	-0.0892534	-0.0677411	-0.040876	-0.0477582	-0.0514627	-0.0657775	-0.0490697	-0.0414775	-0.0324914	'2,3,4,5-Tetrahydrodipicolinate:NADP+ oxidoreductase'	'nadp + thdp <==> nadph + h + 23dhdp'	1
641	'CacpureR0887'	-0.0892534	-0.0677411	-0.040876	-0.0477582	-0.0514627	-0.0657775	-0.0490697	-0.0414775	-0.0324914	'N-Succinyl-L-2,6-diaminoheptanedioate:2-ocoglytarate'	'akg + sl26da <==> glu-L + sl2a6o'	1
642	'CacpureR0889'	0.0892534	0.0677411	0.040876	0.0477582	0.0514627	0.0657775	0.0490697	0.0414775	0.0324914	'2,3,4,5-tetrahydropyridine-2,6-dicarboxylate N-succinyltransferase'	'h2o + succoa + thdp <==> coa + sl2a6o'	1
643	'CacpureR0890'	0	0	0	0	0	0	0	0	0	'Acetyl-CoA:L-2,3,4,5-tetrahydrodipicolinate N2-acetyltransferase'	'h2o + accoa + thdp <==> coa + acamoxm'	1
644	'CacpureR0892'	-0.0809853	-0.0614659	-0.0370894	-0.0433341	-0.0466954	-0.0596841	-0.0445241	-0.0376352	-0.0294815	'N2-Acetyl-L-ornithine:2-oxoglutarate aminotransferase'	'akg + acorn <==> glu-L + acg5sa'	1
645	'CacpureR0894'	0.0809853	0.0614659	0.0370894	0.0433341	0.0466954	0.0596841	0.0445241	0.0376352	0.0294815	'ATP:N-acetyl-L-glutamate 5-phosphotransferase'	'atp + h + acglu <==> adp + acg5p'	1
646	'CacpureR0896'	0.0809853	0.0614659	0.0370894	0.0433341	0.0466954	0.0596841	0.0445241	0.0376352	0.0294815	'N-acetyl-gamma-glutamyl-phosphate reductase'	'nadph + acg5p --> nadp + pi + acg5sa'	0
647	'CacpureR0899'	0.0809853	0.0614659	0.0370894	0.0433341	0.0466954	0.0596841	0.0445241	0.0376352	0.0294815	'N2-Acetyl-L-ornithine:L-glutamate N-acetyltransferase'	'glu-L + acorn <==> orn + acglu'	1
648	'CacpureR0900'	9.89267e-18	2.36463e-18	0	-5.98921e-18	-4.8209e-34	0	-6.29833e-19	4.34228e-18	0	'N-acetylglutamate synthase'	'accoa + glu-L --> coa + h + acglu'	0
649	'CacpureR0903'	0	0	0	0	0	0	0	0	0	'Dihydrofolate synthase'	'atp + glu-L + thf --> adp + pi + h + thfglu'	0
650	'CacpureR0904'	-1.22889e-17	-8.11055e-16	1.03493e-27	3.8932e-16	-1.1187e-16	6.294e-15	1.16622e-15	-3.77367e-16	4.05469e-18	'Dihydrofolate synthase'	'atp + glu-L + dhpt --> adp + pi + h + dhf'	0
651	'CacpureR0905'	0	0	0	0	0	0	0	0	0	'Dihydrofolate synthase'	'atp + glu-L + 10fthf --> adp + pi + h + 10-Formyl-THF-L-glutamate'	0
652	'CacpureR0906'	0	0	0	0	0	0	0	0	0	'Valine--tRNA ligase'	'atp + (1) h + val-L + trnaval <==> ppi + amp + valtrna'	1
653	'CacpureR0907'	0	0	0	0	0	0	0	0	0	'phosphatidylglycerol phosphate phosphatase'	'h2o + Diisoheptadecanoylphosphatidylglycerophosphate --> pi + h + Diisoheptadecanoylphosphatidylglycerol'	0
654	'CacpureR0908'	0	0	0	0	0	0	0	0	0	'phosphatidylglycerol phosphate phosphatase'	'h2o + Dianteisoheptadecanoylphosphatidylglycerophosphate --> pi + h + Dianteisoheptadecanoylphosphatidylglycerol'	0
655	'CacpureR0909'	0	0	0	0	0	0	0	0	0	'phosphatidylglycerol phosphate phosphatase'	'h2o + pgp180 --> pi + h + pg180'	0
656	'CacpureR0910'	0	0	0	0	0	0	0	0	0	'phosphatidylglycerol phosphate phosphatase'	'h2o + Diisohexadecanoylphosphatidylglycerophosphate --> pi + h + Diisohexadecanoylphosphatidylglycerol'	0
657	'CacpureR0911'	0	0	0	0	0	0	0	0	0	'phosphatidylglycerol phosphate phosphatase'	'h2o + Dianteisopentadecanoylphosphatidylglycerophosphate --> pi + h + Dianteisopentadecanoylphosphatidylglycerol'	0
658	'CacpureR0912'	0	0	0	0	0	0	0	0	0	'phosphatidylglycerol phosphate phosphatase'	'h2o + Diisopentadecanoylphosphatidylglycerophosphate --> pi + h + Diisopentadecanoylphosphatidylglycerol'	0
659	'CacpureR0913'	0	0	0	0	0	0	0	0	0	'phosphatidylglycerol phosphate phosphatase'	'h2o + Diisotetradecanoylphosphatidylglycerophosphate --> pi + h + Diisotetradecanoylphosphatidylglycerol'	0
660	'CacpureR0914'	0	0	0	0	0	0	0	0	0	'phosphatidylglycerol phosphate phosphatase'	'h2o + pgp181 --> pi + h + pg181'	0
661	'CacpureR0915'	0	0	0	0	0	0	0	0	0	'phosphatidylglycerol phosphate phosphatase'	'h2o + pgp161 --> pi + h + pg161'	0
662	'CacpureR0916'	0	0	0	0	0	0	0	0	0	'phosphatidylglycerol phosphate phosphatase'	'h2o + pgp160 --> pi + h + pg160'	0
663	'CacpureR0917'	0	0	0	0	0	0	0	0	0	'phosphatidylglycerol phosphate phosphatase'	'h2o + pgp141 --> pi + h + pg141'	0
664	'CacpureR0918'	0	0	0	0	0	0	0	0	0	'phosphatidylglycerol phosphate phosphatase'	'h2o + pgp140 --> pi + h + pg140'	0
665	'CacpureR0919'	0.028766	0.0218327	0.0131741	0.0153923	0.0165862	0.0211998	0.015815	0.013368	0.0104718	'phosphatidylglycerol phosphate phosphatase'	'h2o + pgp120 --> pi + h + pg120'	0
666	'CacpureR0920'	0	0	0	0	0	0	0	0	0	'ABC transporters'	'h2o + atp + Vitamin B12[e] --> adp + pi + h + Vitamin B12'	0
667	'CacpureR0921'	0	0	0	0	0	0	0	0	0	'ABC transporters'	'h2o + atp + cbl1[e] --> adp + pi + h + cbl1'	0
668	'CacpureR0922'	0	0	0	0	0	0	0	0	0	'ABC transporters'	'h2o + atp + cbl2[e] --> adp + pi + h + cbl2'	0
669	'CacpureR0923'	0	0	0	0	0	0	0	0	0	'ubiquinone biosynthesis'	'amet + 2dmmq8 --> ahcys + h + mqn8'	0
670	'CacpureR0924'	0	0	0	0	0	0	0	0	0	'ubiquinone biosynthesis'	'amet + 2ombz --> ahcys + h + 2ommb'	0
671	'CacpureR0925'	0	0	0	0	0	0	0	0	0	'ubiquinone biosynthesis'	'amet + Demethylphylloquinone --> ahcys + h + Vitamin K1'	0
672	'CacpureR0927'	0	0	0	0	0	0	0	0	0	'2-oxoglutarate synthase (rev)'	'co2 + h + succoa + fdxrd <==> coa + akg + fdxox'	1
673	'CacpureR0929'	0	0	0	0	0	0	0	0	0	'β-galactosidase'	'(2) h2o + Galactan <==> (4) gal'	1
674	'CacpureR0930'	0	0	0	0	0	0	0	0	0	'Lactose galactohydrolase'	'h2o + lcts <==> glc-D + gal'	1
675	'CacpureR0931'	0	0	0	0	0	0	0	0	0	'Superoxide dismutase'	'(2) o2s --> o2 + h2o2'	0
676	'CacpureR0932'	0	0	0	-8.82747e-26	0	0	0	0	0	'Proton exchange transporter'	'lys-L + h[e] --> lys-L[e] + h'	1
677	'CacpureR0934'	0	0	0	0	0	0	0	0	0	'Adenosylmethionine decarboxylase'	'amet + h --> co2 + ametam'	0
678	'CacpureR0936'	0	0	0	0	0	0	0	0	0	'Spermidine synthase'	'ametam + 15dap <==> (1) h + 5mta + Aminopropylcadaverine'	1
679	'CacpureR0937'	0	0	0	0	0	0	0	0	0	'Spermidine synthase'	'ptrc + ametam <==> h + 5mta + spmd'	1
680	'CacpureR0939'	0	0	0	0	0	0	0	0	0	'ATP:D-xylulose 5-phosphotransferase'	'atp + xylu-D <==> adp + xu5p-D'	1
681	'CacpureR0942'	0	0	0	0	0	0	0	0	0	'ATP:D-glucose 6-phosphotransferase'	'atp + glc-D-B <==> adp + g6p-B'	1
682	'CacpureR0943'	-0.0391719	1.79819	2.05958	2.4343	2.61221	3.2952	2.4218	2.03285	-0.01426	'ATP:D-glucose 6-phosphotransferase'	'atp + glc-D <==> adp + g6p'	1
683	'CacpureR0945'	0	0	0	0	0	0	0	0	0	'beta-D-Glucose 1-phosphate 1,6-phosphomutase'	'g1p-B <==> g6p-B'	1
684	'CacpureR0947'	0.0892534	0.0677411	0.040876	0.0477582	0.0514627	0.0657775	0.0490697	0.0414775	0.0324914	'LL-2,6-Diaminoheptanedioate 2-epimerase'	'26dap-LL <==> 26dap-M'	1
685	'CacpureR0948'	0	0	0	0	0	0	0	0	0	'13-methyl-3-oxo-tetra-decanoyl-ACP:NADP+ oxidoreductase'	'nadph + h + 13-methyl-3-oxo-tetra-decanoyl-ACP <==> nadp + 13-methyl-3-hydroxy-tetra-decanoyl-ACP'	1
686	'CacpureR0949'	-0.0804667	-0.0562673	-0.0339525	-0.0396691	-0.0463963	-0.0593019	-0.0407584	-0.0344522	-0.0269881	'(3R)-3-Hydroxydecanoyl-[acyl-carrier-protein]:NADP+ oxidoreductase'	'nadp + 3hdeACP <==> nadph + h + 3oxdeACP'	1
687	'CacpureR0950'	0	0	0	0	0	0	0	0	0	'10-methyl-3-oxo-undecanoyl-ACP:NADP+ oxidoreductase'	'nadph + h + 10-methyl-3-oxo-undecanoyl-ACP <==> nadp + 10-methyl-3-hydroxy-undecanoyl-ACP'	1
688	'CacpureR0951'	0	0	0	0	0	0	0	0	0	'11-methyl-3-oxo-dodecanoyl-ACP:NADP+ oxidoreductase'	'nadph + h + 11-methyl-3-oxo-dodecanoyl-ACP <==> nadp + 11-methyl-3-hydroxy-dodecanoyl-ACP'	1
689	'CacpureR0952'	0	0	0	0	0	0	0	0	0	'12-methyl-3-oxo-tridecanoyl-ACP:NADP+ oxidoreductase'	'nadph + h + 12-methyl-3-oxo-tridecanoyl-ACP <==> nadp + 12-methyl-3-hydroxy-tridecanoyl-ACP'	1
690	'CacpureR0953'	0	0	0	0	0	0	0	0	0	'6-methyl-3-oxo-octanoyl-ACP:NADP+ oxidoreductase'	'nadph + h + 6-methyl-3-oxo-octanoyl-ACP <==> nadp + 6-methyl-3-hydroxy-octanoyl-ACP'	1
691	'CacpureR0954'	0	0	0	0	0	0	0	0	0	'10-methyl-3-oxo-dodecanoyl-ACP:NADP+ oxidoreductase'	'nadph + h + 10-methyl-3-oxo-dodecanoyl-ACP <==> nadp + 10-methyl-3-hydroxy-dodecanoyl-ACP'	1
692	'CacpureR0955'	0	0	0	0	0	0	0	0	0	'14-methyl-3-oxo-pentadecanoyl-ACP:NADP+ oxidoreductase'	'nadph + h + 14-methyl-3-oxo-pentadecanoyl-ACP <==> nadp + 14-methyl-3-hydroxy-pentadecanoyl-ACP'	1
693	'CacpureR0956'	-0.0804667	-0.0562673	-0.0339525	-0.0396691	-0.0463963	-0.0593019	-0.0407584	-0.0344522	-0.0269881	'(3R)-3-Hydroxyoctanoyl-[acyl-carrier-protein]:NADP+ oxidoreductase'	'nadp + 3hocACP <==> nadph + h + 3oxocACP'	1
694	'CacpureR0957'	0	0	0	0	0	0	0	0	0	'4-methyl-3-oxo-hexanoyl-ACP:NADP+ oxidoreductase'	'nadph + h + 4-methyl-3-oxo-hexanoyl-ACP <==> nadp + 4-methyl-3-hydroxy-hexanoyl-ACP'	1
695	'CacpureR0958'	-0.0804667	-0.0562673	-0.0339525	-0.0396691	-0.0463963	-0.0593019	-0.0407584	-0.0344522	-0.0269881	'(3R)-3-Hydroxydodecanoyl-[acyl-carrier-protein]:NADP+ oxidoreductase'	'nadp + 3hddACP <==> nadph + h + 3oxddACP'	1
696	'CacpureR0959'	0	0	0	0	0	0	0	0	0	'6-methyl-3-oxo-heptanoyl-ACP:NADP+ oxidoreductase'	'nadph + h + 6-methyl-3-oxo-heptanoyl-ACP <==> nadp + 6-methyl-3-hydroxy-heptanoyl-ACP'	1
697	'CacpureR0960'	0	0	0	0	0	0	0	0	0	'3-Hydroxyoctodecanoyl-ACP:NADP+ oxidoreductase'	'nadph + h + 3-Oxooctodecanoyl-ACP <==> nadp + 3-Hydroxyoctodecanoyl-ACP'	1
698	'CacpureR0961'	0	0	0	0	0	0	0	0	0	'15-methyl-3-oxo-hexa-decanoyl-ACP:NADP+ oxidoreductase'	'nadph + h + 15-methyl-3-oxo-hexa-decanoyl-ACP <==> nadp + 15-methyl-3-hydroxy-hexa-decanoyl-ACP'	1
699	'CacpureR0962'	0	0	0	0	0	0	0	0	0	'8-methyl-3-oxo-decanoyl-ACP:NADP+ oxidoreductase'	'nadph + h + 8-methyl-3-oxo-decanoyl-ACP <==> nadp + 8-methyl-3-hydroxy-decanoyl-ACP'	1
700	'CacpureR0963'	0	0	0	0	0	0	0	0	0	'4-methyl-3-oxo-pentanoyl-ACP:NADP+ oxidoreductase'	'nadph + h + 4-methyl-3-oxo-pentanoyl-ACP <==> nadp + 4-methyl-3-hydroxy-pentanoyl-ACP'	1
701	'CacpureR0964'	0	0	0	0	0	0	0	0	0	'8-methyl-3-oxo-nonanoyl-ACP:NADP+ oxidoreductase'	'nadph + h + 8-methyl-3-oxo-nonanoyl-ACP <==> nadp + 8-methyl-3-hydroxy-nonanoyl-ACP'	1
702	'CacpureR0965'	-0.00633085	-1.7163e-29	0	0	-0.00365031	-0.00466567	0	0	0	'(3R)-3-Hydroxytetradecanoyl-[acyl-carrier-protein]:NADP+'	'nadp + 3htdACP <==> nadph + h + 3oxtdACP'	1
703	'CacpureR0966'	0	0	0	0	0	0	0	0	0	'12-methyl-3-oxo-tetra-decanoyl-ACP:NADP+ oxidoreductase'	'nadph + h + 12-methyl-3-oxo-tetra-decanoyl-ACP <==> nadp + 12-methyl-3-hydroxy-tetra-decanoyl-ACP'	1
704	'CacpureR0967'	0	0	0	0	0	0	0	0	0	'9-methyl-3-oxo-decanoyl-ACP:NADP+ oxidoreductase'	'nadph + h + 9-methyl-3-oxo-decanoyl-ACP <==> nadp + 9-methyl-3-hydroxy-decanoyl-ACP'	1
705	'CacpureR0968'	0	0	0	0	0	0	0	0	0	'7-methyl-3-oxo-octanoyl-ACP:NADP+ oxidoreductase'	'nadph + h + 7-methyl-3-oxo-octanoyl-ACP <==> nadp + 7-methyl-3-hydroxy-octanoyl-ACP'	1
706	'CacpureR0969'	-0.0804667	-0.0562673	-0.0339525	-0.0396691	-0.0463963	-0.0593019	-0.0407584	-0.0344522	-0.0269881	'(3R)-3-Hydroxyhexanoyl-[acyl-carrier-protein]:NADP+ oxidoreductase'	'nadp + 3hhACP <==> nadph + h + 3oxhACP'	1
707	'CacpureR0970'	0	0	0	0	0	0	0	0	0	'14-methyl-3-oxo-hexa-decanoyl-ACP:NADP+ oxidoreductase'	'nadph + h + 14-methyl-3-oxo-hexa-decanoyl-ACP <==> nadp + 14-methyl-3-hydroxy-hexa-decanoyl-ACP'	1
708	'CacpureR0971'	0	-0.0240248	-0.0144969	-0.0169377	0	0	-0.0174029	0	-0.0115233	'(3R)-3-Hydroxypalmitoyl-[acyl-carrier-protein]:NADP+ oxidoreductase'	'nadp + 3hpaACP <==> nadph + h + 3oxhdACP'	1
709	'CacpureR0972'	-0.0804667	-0.0562673	-0.0339525	-0.0396691	-0.0463963	-0.0593019	-0.0407584	-0.0344522	-0.0269881	'(3R)-3-Hydroxybutanoyl-[acyl-carrier protein]:NADP+ oxidoreductase'	'nadp + 3hbACP <==> nadph + h + actACP'	1
710	'CacpureR0973'	0	0	0	0	0	0	0	0	0	'5-methyl-3-oxo-hexanoyl-ACP:NADP+ oxidoreductase'	'nadph + h + 5-methyl-3-oxo-hexanoyl-ACP <==> nadp + 5-methyl-3-hydroxy-hexanoyl-ACP'	1
711	'CacpureR0975'	0	0	0	0	0	0	0	0	0	'Glutamine-dependent carbamoyl-phosphate synthase'	'h2o + (2) atp + gln-L + hco3 --> (2) adp + pi + glu-L + h + cbp'	0
712	'CacpureR0976'	0	0	0	0	0	0	0	0	0	'Dihydroorotate dehydrogenase'	'o2 + dhor-S --> h2o2 + orot'	0
713	'CacpureR0977'	0	0	0	0	0	0	0	0	0	'Dihydroorotate dehydrogenase'	'dhor-S + mqn8 --> orot + mql8'	0
714	'CacpureR0978'	0	0	0	0	0	0	0	0	0	'Dihydroorotate dehydrogenase'	'dhor-S + q8 --> orot + q8h2'	0
715	'CacpureR0980'	0.0776216	0.0589129	0.0355489	0.0415342	0.0447559	0.0572051	0.0426748	0.036072	0.028257	'Orotidine-5''-phosphate decarboxylase'	'h + orot5p --> co2 + ump'	0
716	'CacpureR0982'	0.0776216	0.0589129	0.0355489	0.0415342	0.0447559	0.0572051	0.0426748	0.036072	0.028257	'Aspartate carbamoyltransferase'	'asp-L + cbp --> pi + (2) h + cbasp'	0
717	'CacpureR0984'	0.380619	0	0	0	0.23668	0.280506	0.209257	0	0	'Glutamate--ammonia ligase'	'atp + nh4 + glu-L --> adp + pi + gln-L + h'	0
718	'CacpureR0986'	1.26241	5.73517	5.70907	14.9929	0.727891	10.996	0.694045	15.8335	0.459561	'Pyruvate:carbon-dioxide ligase (ADP-forming)'	'atp + pyr + hco3 <==> adp + pi + oaa + h'	1
719	'CacpureR0987'	0	0	0	0	0	0	0	0	0	'XTP/dITP diphosphatase'	'h2o + thmpp --> pi + (1) h + thmmp'	0
720	'CacpureR0991'	0	0	0	0	0	0	0	0	0	'beta-D-Glucose 6-phosphate ketol-isomerase'	'g6p-B <==> f6p'	1
721	'CacpureR0992'	2.25256	1.76339	2.03858	2.40977	2.58578	3.26142	2.3966	2.01155	1.55681	'D-Glucose-6-phosphate ketol-isomerase'	'g6p <==> f6p'	1
722	'CacpureR0993'	0	0	0	0	0	0	0	0	0	'alpha-D-Glucose 6-phosphate ketol-isomerase'	'g6p <==> g6p-B'	1
723	'CacpureR0994'	0	0	0	0	0	0	0	0	0	'ATP:2-dehydro-3-deoxy-D-gluconate 6-phosphotransferase'	'atp + 2ddglcn <==> adp + 2ddg6p'	1
724	'CacpureR0996'	0	0	0	0	0	0	0	0	0	'alpha,alpha-Trehalose:orthophosphate beta-D-glucosyltransferase'	'pi + h + tre <==> glc-D + g1p-B'	1
725	'CacpureR0997'	0	0	0	0	0	0	0	0	0	'Maltose:orthophosphate 1-beta-D-glucosyltransferase'	'pi + h + malt <==> glc-D + g1p-B'	1
726	'CacpureR1000'	0.0224043	0.0170043	0.0102606	0.0119882	0.0129181	0.0165114	0.0123174	0.0104117	0.00815597	'GMP synthase'	'h2o + atp + gln-L + xmp --> ppi + amp + glu-L + h + gmp'	0
727	'CacpureR1002'	0.0224043	0.0170043	0.0102606	0.0119882	0.0129181	0.0165114	0.0123174	0.0104117	0.00815597	'IMP:NAD+ oxidoreductase'	'h2o + nad + imp <==> nadh + h + xmp'	1
728	'CacpureR1005'	0	-5.21262	-5.23935	0	0	0	0	-3.43997	-2.57608	'(S)-3-Hydroxybutanoyl-CoA:NAD+ oxidoreductase'	'nad + 3hbycoa <==> nadh + h + aacoa'	1
729	'CacpureR1006'	0	0	0	0	0	0	0	0	0	'(S)-3-Hydroxybutanoyl-CoA:NADP+ oxidoreductase'	'nadp + 3hbycoa <==> nadph + h + aacoa'	1
730	'CacpureR1007'	0	0	0	0	0	0	0	0	0	'3-Hydroxy-2-methylpropanoate:NAD+ oxidoreductase'	'nad + 3hmp <==> nadh + h + 2mop'	1
731	'CacpureR1008'	0.00633085	-8.59573e-18	-4.84291e-18	-2.5404e-18	0.00365031	0.00466567	-8.14116e-18	0	-2.25163e-18	'(S)-Hydroxyhexanoyl-CoA:NAD+ oxidoreductase'	'nad + 3hhcoa <==> nadh + h + 3ohcoa'	1
732	'CacpureR1009'	0	0	0	0	0	0	0	0	0	'(2S,3S)-3-hydroxy-2-methylbutanoyl-CoA:NAD+ oxidoreductase'	'nad + 3hmbcoa <==> nadh + h + 2maacoa'	1
733	'CacpureR1010'	0	0.0240248	0.0144969	0.0169377	0	0	0.0174029	0	0.0115233	'(S)-3-Hydroxyhexadecanoyl-CoA:NAD+ oxidoreductase'	'nad + 3hhdcoa <==> nadh + h + 3ohdcoa'	1
734	'CacpureR1011'	0.00633085	-8.59573e-18	-4.84291e-18	-2.5404e-18	0.00365031	0.00466567	-8.14116e-18	0	-2.25163e-18	'(S)-Hydroxyoctanoyl-CoA:NAD+ oxidoreductase'	'nad + 3hocoa <==> nadh + h + 3oocoa'	1
735	'CacpureR1012'	0	0	0	0	0	0	0	0	0	'(S)-3-hydroxyacyl-CoA:NAD+ oxidoreductase'	'nad + 3hadpcoa <==> nadh + h + oxadpcoa'	1
736	'CacpureR1013'	0.00633085	-8.59573e-18	-4.84291e-18	-2.5404e-18	0.00365031	0.00466567	-8.14116e-18	0	-2.25163e-18	'(S)-3-Hydroxydodecanoyl-CoA:NAD+ oxidoreductase'	'nad + 3hddcoa <==> nadh + h + 3oddcoa'	1
737	'CacpureR1014'	0.00633085	-8.59573e-18	-4.84291e-18	-2.5404e-18	0.00365031	0.00466567	-8.14116e-18	0	-2.25163e-18	'(S)-3-Hydroxytetradecanoyl-CoA:NAD+ oxidoreductase'	'nad + 3htdcoa <==> nadh + h + 3otdcoa'	1
738	'CacpureR1015'	0.00633085	-8.59573e-18	-4.84291e-18	-2.5404e-18	0.00365031	0.00466567	-8.14116e-18	0	-2.25163e-18	'(S)-Hydroxydecanoyl-CoA:NAD+ oxidoreductase'	'nad + 3hdccoa <==> nadh + h + 3odcoa'	1
739	'CacpureR1017'	0	5.21262	5.23935	0	0	0	0	3.43997	2.57608	'acyl CoA dehydrogenase'	'nadh + h + butd2coa --> nad + btcoa'	0
740	'CacpureR1018'	0	0	0	0	0	0	0	0	0	'acyl CoA dehydrogenase'	'o2 + (2) ibcoa --> (2) h2o + (2) 2mp2coa'	0
741	'CacpureR1019'	0	0	0	0	0	0	0	0	0	'acyl CoA dehydrogenase'	'o2 + (2) 2mbcoa --> (2) h2o + (2) 2mb2coa'	0
742	'CacpureR1020'	0	5.21262	5.23935	0	0	0	0	3.43997	2.57608	'(3R)-3-Hydroxybutanoyl-CoA hydro-lyase'	'(R)-3-Hydroxybutanoyl-CoA <==> h2o + butd2coa'	1
743	'CacpureR1021'	0	0	0	0	0	0	0	0	0	'Ethanolamine ammonia-lyase'	'etha --> nh4 + acald'	0
744	'CacpureR1022'	0	0	0	0	0	0	0	0	0	'Proton exchange transporter'	'h[e] + etha[e] --> h + etha'	0
745	'CacpureR1023'	0.0892534	0.0677411	0.040876	0.0477582	0.0514627	0.0657775	0.0490697	0.0414775	0.0324914	'Succinyl-diaminopimelate desuccinylase'	'h2o + sl26da <==> succ + 26dap-LL'	1
746	'CacpureR1025'	0.0222969	0.0169228	0.0102115	0.0119308	0.0128562	0.0164322	0.0122584	0.0103617	0.00811686	'Histidinol-phosphatase'	'h2o + hisp --> pi + h + histd'	0
747	'CacpureR1026'	-4.29451	-3.25943	-3.95596	-11.6917	-4.98053	-6.36591	-4.74895	-11.0888	-3.1445	'2-Phospho-D-glycerate 2,3-phosphomutase'	'2pg <==> 3pg'	1
748	'CacpureR1027'	0	-4.32372e-27	0	0	0	0	0	0	0	'Hypoxanthine ion-coupled transport'	'h[e] + hxan[e] <==> h + hxan'	1
749	'CacpureR1029'	0	0	0	0	0	0	0	0	0	'Acylphosphatase'	'h2o + 13dpg --> pi + (2) h + 3pg'	0
750	'CacpureR1030'	0	0	0	0	0	0	0	0	0	'Acylphosphatase'	'h2o + actp --> pi + ac + (2) h'	0
751	'CacpureR1032'	0	0	0	7.06964	0	0	0	7.07467	0	'ATP:(R)-glycerate 3-phosphotransferase'	'atp + glyc-R <==> adp + 3pg'	1
752	'CacpureR1034'	5.53015e-05	4.19725e-05	2.53268e-05	2.95911e-05	3.18863e-05	4.07558e-05	3.04037e-05	2.56995e-05	2.01317e-05	'riboflavin transport in/out via proton symport'	'h[e] + ribflv[e] <==> h + ribflv'	1
753	'CacpureR1036'	-0.0140415	-0.0106571	-0.00643067	-0.0075134	-0.00809619	-0.0103482	-0.00771973	-0.00652531	-0.0051116	'UDPglucose:alpha-D-galactose-1-phosphate uridylyltransferase'	'udpg + gal1p <==> udpgal + g1p'	1
754	'CacpureR1037'	0.0140415	0.0106571	0.00643067	0.0075134	0.00809619	0.0103482	0.00771973	0.00652531	0.0051116	'UTP:alpha-D-hexose-1-phosphate uridylyltransferase'	'utp + gal1p <==> ppi + udpgal'	1
755	'CacpureR1038'	0	0	0	0	0	0	0	0	0	'ABC transporters'	'h2o + atp + glyb[e] --> adp + pi + h + glyb'	0
756	'CacpureR1039'	0	0	0	0	0	0	0	0	0	'ABC transporters'	'h2o + atp + pro-L[e] --> adp + pi + h + pro-L'	0
757	'CacpureR1041'	0.00234215	0.00177763	0.00107265	0.00125325	0.00135046	0.0017261	0.00128767	0.00108844	0.000852626	'Methionine adenosyltransferase'	'h2o + atp + met-L --> pi + ppi + amet'	0
758	'CacpureR1043'	0.0164285	0.0124688	0.00752386	0.00879065	0.0094725	0.0121074	0.00903204	0.00763458	0.00598055	'Phosphoenolpyruvate:UDP-N-acetyl-D-glucosamine'	'uacgam + pep <==> pi + h + uaccg'	1
759	'CacpureR1044'	0	0	0	0	0	0	0	0	0	'ATP synthase (three protons for one ATP)'	'adp + pi + (3) h[e] <==> h2o + atp + (2) h'	1
760	'CacpureR1045'	-4.95057	6.0062	15.5907	17.282	-1.95156	26.6736	-1.89589	14.5591	-4.70058	'ATP synthase (four protons for one ATP)'	'adp + pi + (4) h[e] <==> h2o + atp + (3) h'	1
761	'CacpureR1046'	0	-0.0240248	-0.0144969	-0.0169377	0	0	-0.0174029	0	-0.0115233	'myristoyl-CoA:acetylCoA C-myristoyltransferase'	'accoa + tdcoa <==> coa + 3ohdcoa'	1
762	'CacpureR1047'	-0.00633085	8.59573e-18	4.84291e-18	2.5404e-18	-0.00365031	-0.00466567	8.14116e-18	0	2.25163e-18	'Hexanoyl-CoA:acetyl-CoA C-acyltransferase'	'accoa + hxcoa <==> coa + 3oocoa'	1
763	'CacpureR1048'	-0.00633085	8.59573e-18	4.84291e-18	2.5404e-18	-0.00365031	-0.00466567	8.14116e-18	0	2.25163e-18	'Decanoyl-CoA:acetyl-CoA C-acyltransferase'	'accoa + dccoa <==> coa + 3oddcoa'	1
764	'CacpureR1049'	-0.00633085	8.59573e-18	4.84291e-18	2.5404e-18	-0.00365031	-0.00466567	8.14116e-18	0	2.25163e-18	'Lauroyl-CoA:acetyl-CoA C-acyltransferase'	'accoa + ddcoa <==> coa + 3otdcoa'	1
765	'CacpureR1050'	0	0	0	0	0	0	0	0	0	'Propanoyl-CoA:acetyl-CoA C-acyltransferase'	'accoa + ppcoa <==> coa + 2maacoa'	1
766	'CacpureR1051'	-0.00633085	8.59573e-18	4.84291e-18	2.5404e-18	-0.00365031	-0.00466567	8.14116e-18	0	2.25163e-18	'Octanoyl-CoA:acetyl-CoA C-acyltransferase'	'accoa + occoa <==> coa + 3odcoa'	1
767	'CacpureR1053'	-0.00633085	8.59573e-18	4.84291e-18	2.5404e-18	-0.00365031	-0.00466567	8.14116e-18	0	2.25163e-18	'Acetyl-CoA:acetyl-CoA C-acetyltransferase'	'accoa + btcoa <==> coa + 3ohcoa'	1
768	'CacpureR1054'	0.17251	5.31228	7.86005	4.89769	7.81594e-19	8.63048	0.357272	9.64759	2.81265	'Acetyl-CoA:acetyl-CoA C-acetyltransferase'	'(2) accoa <==> coa + aacoa'	1
769	'CacpureR1055'	0	-8.14745e-27	0	0	0	0	0	0	2.40972e-30	'UDP-N-acetylglucosamine 2-epimerase'	'h2o + uacgam <==> udp + acmana'	1
770	'CacpureR1057'	0	0	0	0	0	0	0	0	0	'isoheptadecanoyl-lipoteichoic acid synthesis (n=24), linked, N-acetylglucosamine substituted'	'''(24) uacgam + Isoheptadecanoyllipoteichoic acid (n=24), linked, unsubstituted <==> (24) udp + Isoheptadecanoyllipoteichoic acid ...'' <Preview truncated at 128 characters>'	1
771	'CacpureR1058'	0	0	0	0	0	0	0	0	0	'anteisopentadecanoyl-lipoteichoic acid synthesis (n=24), linked, N-acetylglucosamine substituted'	'''(24) uacgam + Anteisopentadecanoyllipoteichoic acid (n=24), linked, unsubstituted <==> (24) udp + Anteisopentadecanoyllipoteicho...'' <Preview truncated at 128 characters>'	1
772	'CacpureR1059'	0	0	0	0	0	0	0	0	0	'isohexadecanoyl-lipoteichoic acid synthesis (n=24), linked, N-acetylglucosamine substituted'	'''(24) uacgam + Isohexadecanoyllipoteichoic acid (n=24), linked, unsubstituted <==> (24) udp + Isohexadecanoyllipoteichoic acid (n...'' <Preview truncated at 128 characters>'	1
773	'CacpureR1060'	0	0	0	0	0	0	0	0	0	'stearoyl-lipoteichoic acid synthesis (n=24), linked, N-acetylglucosamine substituted'	'''(24) uacgam + Stearoyllipoteichoic acid (n=24), linked, unsubstituted <==> (24) udp + Stearoyllipoteichoic acid (n=24), linked, ...'' <Preview truncated at 128 characters>'	1
774	'CacpureR1061'	0	0	0	0	0	0	0	0	0	'UDP-N-acetylglucosamine:undecaprenylphosphate N-acetylglucosamine -1-phosphate transferase'	'uacgam + udcpp <==> ump + unaga'	1
775	'CacpureR1062'	0	0	0	0	0	0	0	0	0	'palmitoyl-lipoteichoic acid synthesis (n=24), linked, N-acetylglucosamine substituted'	'''(24) uacgam + Palmitoyllipoteichoic acid (n=24), linked, unsubstituted <==> (24) udp + Palmitoyllipoteichoic acid (n=24), linked...'' <Preview truncated at 128 characters>'	1
776	'CacpureR1063'	0	0	0	0	0	0	0	0	0	'myristoyl-lipoteichoic acid synthesis (n=24), linked, N-acetylglucosamine substituted'	'''(24) uacgam + Myristoyllipoteichoic acid (n=24), linked, unsubstituted <==> (24) udp + Myristoyllipoteichoic acid (n=24), linked...'' <Preview truncated at 128 characters>'	1
777	'CacpureR1064'	0	0	0	0	0	0	0	0	0	'anteisoheptadecanoyl-lipoteichoic acid synthesis (n=24), linked, N-acetylglucosamine substituted'	'''(24) uacgam + Anteisoheptadecanoyllipoteichoic acid (n=24), linked, unsubstituted <==> (24) udp + Anteisoheptadecanoyllipoteicho...'' <Preview truncated at 128 characters>'	1
778	'CacpureR1065'	0	0	0	0	0	0	0	0	0	'isotetradecanoyl-lipoteichoic acid synthesis (n=24), linked, N-acetylglucosamine substituted'	'''(24) uacgam + Isotetradecanoyllipoteichoic acid (n=24), linked, unsubstituted <==> (24) udp + Isotetradecanoyllipoteichoic acid ...'' <Preview truncated at 128 characters>'	1
779	'CacpureR1066'	0	0	0	0	0	0	0	0	0	'isopentadecanoyl-lipoteichoic acid synthesis (n=24), linked, N-acetylglucosamine substituted'	'''(24) uacgam + Isopentadecanoyllipoteichoic acid (n=24), linked, unsubstituted <==> (24) udp + Isopentadecanoyllipoteichoic acid ...'' <Preview truncated at 128 characters>'	1
780	'CacpureR1067'	0.0017552	0.00133215	0.000803841	0.000939184	0.00101203	0.00129354	0.000964975	0.000815671	0.000638956	'cardiolipin synthase (periplasmic, n-C12:0)'	'(2) pg120 <==> glyc + clpn120'	1
781	'CacpureR1068'	0	0	0	0	0	0	0	0	0	'dCMP deaminase'	'h2o + (1) h + dcmp --> nh4 + dump'	0
782	'CacpureR1071'	-0.00683621	-0.00518851	-0.00313082	-0.00365796	-0.00394169	-0.00503811	-0.00375841	-0.0031769	-0.00248862	'ATP:thymidine 5&#39;-phosphotransferase'	'atp + thymd <==> adp + dtmp'	1
783	'CacpureR1072'	0	-4.85127e-28	0	0	0	0	0	5.59029e-28	0	'ATP:deoxyuridine 5&#39;-phosphotransferase'	'atp + duri <==> adp + dump'	1
784	'CacpureR1075'	0.0189642	0	0	0	0	0.0139762	0.0104262	0	0	'UTP:ammonia ligase(ADP-forming)'	'atp + nh4 + utp <==> adp + pi + ctp + (2) h'	1
785	'CacpureR1076'	0	0.0226658	0.0136769	0.0159797	0.0172191	0	0	0.0138782	0.0108715	'CTP synthase'	'h2o + atp + gln-L + utp --> adp + pi + glu-L + ctp + (2) h'	0
786	'CacpureR1078'	0.0164285	0.0124688	0.00752386	0.00879065	0.0094725	0.0121074	0.00903204	0.00763458	0.00598055	'D-alanine--D-alanine ligase'	'atp + (2) ala-D --> adp + pi + h + alaala'	0
787	'CacpureR1079'	0	0	0	0	0	0	0	0	0	'Spore photoproduct lyase'	'ichor --> pyr + salc'	0
788	'CacpureR1080'	0	0	0	0	0	0	0	0	0	'Spore photoproduct lyase'	'fum + 2-Methylnaphthalene --> Naphthyl-2-methyl-succinic acid'	0
789	'CacpureR1082'	0.0187372	0.0142211	0.0085812	0.010026	0.0108037	0.0138088	0.0103013	0.00870749	0.00682101	'ATP: 4-(Cytidine 5&#39;-diphospho)-2-C-methyl-D-erythritol'	'atp + 4c2me <==> adp + 2p4c2me'	1
790	'CacpureR1084'	0.000356497	0.000270573	0.000163267	0.000190757	0.000205553	0.000262729	0.000195995	0.00016567	0.000129778	'5,10-Methylenetetrahydrofolate:3-methyl-2-oxobutanoate'	'h2o + 3mob + mlthf <==> thf + 2dhp'	1
791	'CacpureR1086'	0.000356497	0.000270573	0.000163267	0.000190757	0.000205553	0.000262729	0.000195995	0.00016567	0.000129778	'Pantoate-β-alanine ligase'	'atp + ala-B + pant-R --> ppi + amp + pnto-R'	0
792	'CacpureR1088'	0.000356497	0.000270573	0.000163267	0.000190757	0.000205553	0.000262729	0.000195995	0.942967	0.000129778	'Aspartate 1-decarboxylase'	'asp-L + h --> co2 + ala-B'	0
793	'CacpureR1090'	0	0	0	0	0	0	0	0	0	'D-Mannose-6-phosphate ketol-isomerase'	'man6p <==> f6p'	1
794	'CacpureR1091'	-7.11198e-17	3.55323e-17	5.33399e-17	-1.40283e-16	8.88998e-18	0	1.778e-17	8.88998e-17	1.55506e-17	'2-Methyl-4-amino-5-hydroxymethylpyrimidine-diphosphate:4-methyl-5-'	'h + 4mpetz + 2mahmp <==> ppi + thmmp'	1
795	'CacpureR1092'	0	0	0	0	0	0	0	0	0	'Sulfur carrier protein ThiS adenylyltransferase'	'atp + tyr-L + cys-L + dxyl5p --> h2o + co2 + ppi + amp + ala-L + 4mpetz + 4hba'	0
796	'CacpureR1093'	0	0	0	0	0	0	0	0	0	'folate biosynthesis'	'(3) h2o + ahdt --> (3) pi + (3) h + dhnpt'	0
797	'CacpureR1096'	0	0	0	0	0	0	1.16622e-15	0	0	'2-Amino-4-hydroxy-6-hydroxymethyl-7,8-dihydropteridine:4-'	'4abz + 6hmhpt <==> h2o + dhpt'	1
798	'CacpureR1097'	0	0	0	0	0	0	0	0	0	'Dihydropteroate synthase'	'4abz + 6hmhptpp --> ppi + dhpt'	0
799	'CacpureR1100'	0	0	0	0	0	0	1.16622e-15	0	0	'2-Amino-4-hydroxy-6-(D-erythro-1,2,3-trihydroxypropyl)-7,8-'	'dhnpt <==> gcald + 6hmhpt'	1
800	'CacpureR1101'	0	0	0	0	0	0	0	0	0	'ATP:2-amino-4-hydroxy-6-hydroxymethyl-7,8-dihydropteridine'	'atp + 6hmhpt <==> amp + 6hmhptpp'	1
801	'CacpureR1103'	0	0	0	0	0	0	0	0	0	'S-(5-deoxy-D-ribos-5-yl)-L-homocysteine homocysteine-lyase'	'h2o + rhcys <==> rib-D + hcys-L'	1
802	'CacpureR1104'	0	0	0	0	0	0	0	0	0	'S-ribosylhomocysteine lyase'	'rhcys <==> hcys-L + dhptd'	1
803	'CacpureR1105'	0	0	0	0	0	0	0	0	0	'Glycerate dehydrogenase'	'nadh + h + hpyr --> nad + glyc-R'	0
804	'CacpureR1106'	0	0	0	0	0	0	1.16622e-15	0	0	'Glycolate:NAD+ oxidoreductase'	'nad + glyclt <==> nadh + glx + h'	1
805	'CacpureR1107'	0.196073	0	0	0.0625046	0	0	0.143562	0.135592	0	'ATP:D-fructose-1-phosphate 6-phosphotransferase'	'atp + f1p <==> adp + fdp'	1
806	'CacpureR1108'	0	0	0	0	0	0	0	0	0	'ATP:D-tagatose-6-phosphate 1-phosphotransferase'	'atp + tag6p-D <==> adp + tagdp-D'	1
807	'CacpureR1109'	0	0	0	0	0	0	0	0	0	'D-Tagatose 1,6-bisphosphate triosephosphate lyase'	'tagdp-D <==> dhap + g3p'	1
808	'CacpureR1111'	0	0	0	0	0	0	0	0	0	'D-Galactose 6-phosphate ketol-isomerase'	'dgal6p <==> tag6p-D'	1
809	'CacpureR1112'	0	0	0	0	0	0	0	0	0	'Protein-N(pi)-phosphohistidine--sugar phosphotransferase'	'h + galt + Protein N-pros-phosphohistidine <==> galt1p + Protein histidine'	1
810	'CacpureR1115'	0	0	0	0	0	0	0	0	0	'ATP:D-galactose 1-phosphotransferase'	'atp + gal <==> adp + gal1p'	1
811	'CacpureR1117'	0	0	0	0	0	0	0	0	0	'6-phospho-β-galactosidase'	'h2o + Lac6p <==> glc-D-B + dgal6p'	1
812	'CacpureR1118'	0	0	0	0	0	0	0	0	0	'Protein-N(pi)-phosphohistidine--sugar phosphotransferase'	'h + lcts + Protein N-pros-phosphohistidine <==> Lac6p + Protein histidine'	1
813	'CacpureR1120'	0	0	0	0	0	0	0	0	0	'Lactose transport via PEP:Pyr PTS'	'pep + lcts[e] <==> pyr + Lac6p'	1
814	'CacpureR1122'	0	0	0	0	0	0	0	0	0	'Mannose-1-phosphate guanylyltransferase'	'h + pi + gdpmann --> gdp + man1p'	0
815	'CacpureR1123'	0	0	0	0	0	0	0	0	0	'2-dehydro-3-deoxy-D-gluconate-6-phosphate'	'2ddg6p <==> pyr + g3p'	1
816	'CacpureR1125'	0	0	0	0	0	0	0	0	0	'GTP:alpha-D-mannose-1-phosphate guanylyltransferase'	'gtp + man1p <==> ppi + gdpmann'	1
817	'CacpureR1126'	0	0	0	0	0	0	0	0	0	'D-Mannose 6-phosphate 1,6-phosphomutase'	'man6p <==> man1p'	1
818	'CacpureR1128'	0	0	0	0	0	0	0	0	0	'Methionine--tRNA ligase'	'atp + trnamet + selmeth + (2) h <==> ppi + amp + Selenomethionyl-tRNA(Met)'	1
819	'CacpureR1130'	0.0108995	0.00827245	0.00499172	0.00583217	0.00628455	0.00803265	0.00599233	0.00506518	0.00396781	'Thymidylate synthase'	'mlthf + dump --> dtmp + dhf'	0
820	'CacpureR1131'	0	20.1204	32.467	37.8535	0	0	0	34.1035	0	'Dihydrofolate reductase'	'(3) h + nadh + fol --> nad + thf'	0
821	'CacpureR1133'	0	0	0	0	4.86276	52.206	4.63665	0	0	'Dihydrofolate reductase'	'(3) h + nadph + fol --> nadp + thf'	0
822	'CacpureR1135'	-0.0108995	20.1122	32.4621	37.8476	4.85648	52.198	4.63066	34.0985	-0.00396781	'5,6,7,8-Tetrahydrofolate:NADP+ oxidoreductase'	'nadp + thf <==> nadph + h + dhf'	1
823	'CacpureR1136'	0	20.1204	32.467	37.8535	4.86276	52.206	4.63665	34.1035	-5.53923e-28	'Dihydrofolate:NADP+ oxidoreductase'	'nadp + dhf <==> nadph + h + fol'	1
824	'CacpureR1139'	0	0	0	0	0	0	0	0	0	'Adenosine deaminase'	'h2o + h + dad-2 --> nh4 + din'	0
825	'CacpureR1140'	0	0	0	0	0	0	0	0	0	'Adenosine deaminase'	'h2o + h + adn --> nh4 + ins'	0
826	'CacpureR1141'	0	0	0	0	0	0	0	0	0	'4-amino-5-hydroxymethyl-2-methylpyrimidine synthetase'	'h2o + air <==> (0.5) o2 + pi + (2) h + gcald + 4ahmmp'	1
827	'CacpureR1142'	-0.0222969	-0.0169228	-0.0102115	-0.0119308	-0.0128562	-0.0164322	-0.0122584	-0.0103617	-0.00811686	'5-Amino-2-oxopentanoate:2-oxoglutarate aminotransferase'	'akg + hisp <==> glu-L + imacp'	1
828	'CacpureR1143'	-0.0407388	-0.0309198	-0.0186574	-0.0217988	-0.0234896	-0.0300235	-0.0223974	-0.018932	-0.0148304	'L-Phenylalanine:2-oxoglutarate aminotransferase'	'akg + phe-L <==> glu-L + phpyr'	1
829	'CacpureR1144'	-0.035119	-0.0266545	-0.0160837	-0.0187917	-0.0202493	-0.0258818	-0.0193077	-0.0163204	-0.0127846	'L-Tyrosine:2-oxoglutarate aminotransferase'	'akg + tyr-L <==> glu-L + 34hpp'	1
830	'CacpureR1145'	0	0	0	0	0	0	0	0	0	'Isoleucine--tRNA ligase'	'atp + (1) h + ile-L + trnaile <==> ppi + amp + iletrna'	1
831	'CacpureR1146'	0	0	0	0	0	0	0	0	0	'D-glycero-beta-D-manno-heptose 1,7-bisphosphate 7-phosphatase'	'h2o + gmhep17bp <==> pi + gmhep1p + h'	1
832	'CacpureR1148'	-2.49542	0	0	0	0	0	0	0	0	'ATP:butyrate 1-phosphotransferase'	'atp + h + but <==> adp + butpi'	1
833	'CacpureR1150'	2.49542	0	0	0	0	0	4.06078e-28	0	0	'Butanoyl-CoA:orthophosphate butanoyltransferase'	'pi + h + btcoa <==> coa + butpi'	1
834	'CacpureR1152'	0	0	0	0	0	0	0	0	0	'Fumarate hydratase'	'tartr-L --> h2o + oaa'	0
835	'CacpureR1153'	-0.224364	-0.170287	-0.102754	-0.120054	-0.129366	-0.165351	-0.123351	-0.104266	-0.0816767	'(S)-Malate hydro-lyase'	'mal-L <==> h2o + fum'	1
836	'CacpureR1154'	0	0	0	0	0	0	0	0	0	'Proton exchange transporter'	'pi[e] + na1[e] --> pi + na1'	0
837	'CacpureR1156'	-0.413639	-0.313942	-0.189437	-0.221332	-0.2385	-0.304841	-0.22741	-0.192225	-0.150579	'Proton exchange transporter'	'pi + h --> pi[e] + h[e]'	1
838	'CacpureR1159'	-7.11198e-17	3.55323e-17	5.33399e-17	-1.40283e-16	8.88998e-18	0	1.778e-17	8.88998e-17	1.55506e-17	'ATP:4-amino-5-hydroxymethyl-2-methylpyrimidine 5-phosphotransferase'	'atp + 4ahmmp <==> adp + 4ampm'	1
839	'CacpureR1160'	-7.11198e-17	3.55323e-17	5.33399e-17	-1.40283e-16	8.88998e-18	0	1.778e-17	8.88998e-17	1.55506e-17	'ATP:4-amino-2-methyl-5-phosphomethylpyrimidine phosphotransferase'	'atp + 4ampm <==> adp + 2mahmp'	1
840	'CacpureR1162'	0	0	0	0	0	0	0	0	0	'ATP:4-methyl-5-(2-hydroxyethyl)-thiazole 2-phosphotransferase'	'atp + 4mhetz <==> adp + 4mpetz'	1
841	'CacpureR1165'	0.00234215	0.00177763	0.00107265	0.00125325	0.00135046	0.0017261	0.00128767	0.00108844	0.000852626	'ATP:AMP phosphotransferase'	'atp + damp <==> adp + dadp'	1
842	'CacpureR1166'	0	0	0	0	0	0	0	0	0	'adenylate kinase (Inorganic triphosphate)'	'amp + h + pppi <==> adp + ppi'	1
843	'CacpureR1167'	0.448261	0.33909	0.205293	0.239858	0.258669	0.330357	0.246445	0.208314	0.163183	'ATP:AMP phosphotransferase'	'atp + amp <==> (2) adp'	1
844	'CacpureR1170'	0	0.00893098	0	0	0	0	0	0	0	'Tryptophan synthase'	'ser-L + 3ig3p <==> h2o + trp-L + g3p'	1
845	'CacpureR1171'	0.0117671	0	0.00538908	0.00629644	0.00678483	0.00867209	0.00646934	0.00546839	0.00428366	'Tryptophan synthase'	'ser-L + indole <==> h2o + trp-L'	1
846	'CacpureR1172'	0.0117671	0	0.00538908	0.00629644	0.00678483	0.00867209	0.00646934	0.00546839	0.00428366	'(1S,2R)-1-C-(indol-3-yl)glycerol 3-phosphate'	'3ig3p <==> g3p + indole'	1
847	'CacpureR1174'	0.0117671	0.00893098	0.00538908	0.00629644	0.00678483	0.00867209	0.00646934	0.00546839	0.00428366	'N-(5-Phospho-beta-D-ribosyl)anthranilate ketol-isomerase'	'pran <==> 2cpr5p'	1
848	'CacpureR1176'	0.0117671	0.00893098	0.00538908	0.00629644	0.00678483	0.00867209	0.00646934	0.00546839	0.00428366	'Indole-3-glycerol-phosphate synthase'	'h + 2cpr5p --> h2o + co2 + 3ig3p'	0
849	'CacpureR1178'	0.0117671	0.00893098	0.00538908	0.00629644	0.00678483	0.00867209	0.00646934	0.00546839	0.00428366	'Anthranilate phosphoribosyltransferase'	'anth + prpp --> ppi + pran'	0
850	'CacpureR1179'	0	0	0	0	0	0	1.16622e-15	0	0	'chorismate:L-glutamine aminotransferase'	'gln-L + chor <==> glu-L + 4adcho'	1
851	'CacpureR1182'	0	0.00893098	0.00538908	0.00629644	0	0	0	0.00546839	0.00428366	'Anthranilate synthase'	'gln-L + chor --> pyr + glu-L + h + anth'	0
852	'CacpureR1183'	0.0117671	0	0	0	0.00678483	0.00867209	0.00646934	0	0	'Anthranilate synthase'	'nh4 + chor --> h2o + pyr + h + anth'	0
853	'CacpureR1185'	0	0	0	0	0	0	0	0	0	'Proton exchange transporter'	'lys-L[e] + h[e] --> lys-L + h'	0
854	'CacpureR1189'	0.0813944	0.0617763	0.0372767	0.043553	0.0469312	0.0599856	0.044749	0.0378253	0.0296305	'(S)-2-Aceto-2-hydroxybutanoate pyruvate-lyase (carboxylating)'	'2obut + 2-Hydroxyethyl-ThPP <==> thmpp + 2ahbut'	1
855	'CacpureR1190'	0	0	0	0	0	0	0	0	0	'Acetolactate synthase'	'(2) pyr + h --> co2 + alac-S'	0
856	'CacpureR1194'	0.0813944	0.0617763	0.0372767	0.043553	0.0469312	0.0599856	0.044749	0.0378253	0.0296305	'Dihydroxy-acid dehydratase'	'23dhmp --> h2o + 3mop'	0
857	'CacpureR1195'	0.146273	0.111018	0.0669896	0.0782687	0.0843397	0.1078	0.080418	0.0679755	0.0532486	'Dihydroxy-acid dehydratase'	'23dhmb --> h2o + 3mob'	0
858	'CacpureR1197'	0.0841222	0.0638467	0.038526	0.0450126	0.0485041	0.0619959	0.0462487	0.039093	0.0306235	'3-Isopropylmalate:NAD+ oxidoreductase'	'nad + 3c2hmp <==> nadh + h + 3c4mop'	1
859	'CacpureR1200'	0.0841222	0.0638467	0.038526	0.0450126	0.0485041	0.0619959	0.0462487	0.039093	0.0306235	'2-Isopropylmalate hydro-lyase'	'3c3hmp <==> h2o + 2ippm'	1
860	'CacpureR1201'	-0.0841222	-0.0638467	-0.038526	-0.0450126	-0.0485041	-0.0619959	-0.0462487	-0.039093	-0.0306235	'3-Isopropylmalate hydro-lyase'	'3c2hmp <==> h2o + 2ippm'	1
861	'CacpureR1202'	0.0841222	0.0638467	0.038526	0.0450126	0.0485041	0.0619959	0.0462487	0.039093	0.0306235	'2-isopropylmalate synthase'	'h2o + accoa + 3mob --> coa + h + 3c3hmp'	0
862	'CacpureR1204'	0.0187372	0.0142211	0.0085812	0.010026	0.0108037	0.0138088	0.0103013	0.00870749	0.00682101	'CTP: 2-C-Methyl-D-erythritol 4-phosphate cytidylyltransferase'	'ctp + 2me4p <==> ppi + 4c2me'	1
863	'CacpureR1206'	0.0164285	0.0124688	0.00752386	0.00879065	0.0094725	0.0121074	0.00903204	0.00763458	0.00598055	'D-glutamate ligase'	'atp + glu-D + uama --> adp + pi + h + uamag'	0
864	'CacpureR1207'	0	0	0	0	0	0	0	0	0	'Protein synthesis'	'--> proteinsynth'	1
865	'CacpureR1208'	0	0	0	0	0	0	0	0	0	'Pantothenate kinase'	'atp + ptcys <==> adp + 4ppcys'	1
866	'CacpureR1209'	0.000356497	0.000270573	0.000163267	0.000190757	0.000205553	0.000262729	0.000195995	0.00016567	0.000129778	'ATP:pantothenate 4&#39;-phosphotransferase'	'atp + pnto-R <==> adp + 4ppan'	1
867	'CacpureR1210'	0.332877	0	5.28337	0	0.191934	10.3109	0.183009	0	0.121179	'Formate:tetrahydrofolate ligase (ADP-forming)'	'atp + for + thf <==> adp + pi + 10fthf'	1
868	'CacpureR1213'	0	0	0	0	0	0	0	0	0	'Hypoxanthine phosphoribosyltransferase'	'prpp + hxan --> ppi + imp'	0
869	'CacpureR1214'	0	0	0	0	0	0	0	0	0	'Transphosphoribosidase'	'prpp + gua --> ppi + gmp'	0
870	'CacpureR1215'	0	0	0	0	0	0	0	0	0	'Transphosphoribosidase'	'h2o + ditp --> ppi + dimp'	0
871	'CacpureR1216'	0	0	0	0	0	0	0	0	0	'Transphosphoribosidase'	'h2o + utp --> ppi + ump'	0
872	'CacpureR1217'	0	0	3.71609	0	0	0	0	10.7884	0	'Transphosphoribosidase'	'h2o + dgtp --> ppi + dgmp'	0
873	'CacpureR1218'	0	0	0	0	0	0	0	0	0	'Transphosphoribosidase'	'h2o + xtp --> ppi + xmp'	0
874	'CacpureR1219'	0	2.89517	0	11.4394	4.69776	5.96087	4.41038	0	0	'Transphosphoribosidase'	'h2o + gtp --> ppi + gmp'	0
875	'CacpureR1220'	0	0	0	0	0	0	0	0	0	'Transphosphoribosidase'	'h2o + itp --> ppi + imp'	0
876	'CacpureR1221'	0.209233	0.158802	0.0958237	0.111957	0.120642	0.154199	0.115032	0.0972339	0.0761682	'ATP:D-ribose-5-phosphate pyrophosphotransferase'	'atp + r5p <==> amp + prpp'	1
877	'CacpureR1224'	0.0336784	0.025561	0.0154239	0.0180208	0.0194186	0.0248201	0.0185157	0.0156509	0.0122601	'Glucosamine-1-phosphate N-acetyltransferase'	'accoa + gam1p --> coa + h + acgam1p'	0
878	'CacpureR1225'	0.0336784	0.025561	0.0154239	0.0180208	0.0194186	0.0248201	0.0185157	0.0156509	0.0122601	'UTP:N-acetyl-alpha-D-glucosamine-1-phosphate uridylyltransferase'	'utp + acgam1p <==> ppi + uacgam'	1
879	'CacpureR1227'	0.0164285	0.0124688	0.00752386	0.00879065	0.0094725	0.0121074	0.00903204	0.00763458	0.00598055	'UDP-N-acetylmuramate--L-alanine ligase'	'atp + ala-L + uamr --> adp + pi + h + uama'	0
880	'CacpureR1228'	0	0	0	0	0	0	0	0	0	'ABC transporters'	'h2o + atp + glyc3p[e] --> adp + pi + h + glyc3p'	0
881	'CacpureR1230'	0.0990373	0.0751669	0.0453568	-14.0863	0.057104	0.072988	0.0544487	-14.1033	0.0360531	'L-Glutamate racemase'	'glu-L <==> glu-D'	1
882	'CacpureR1232'	0	0	0	0	0	0	0	0	0	'Pyrroline-5-carboxylate reductase'	'nadh + (1) h + 1p3h5c --> nad + 4hpro-LT'	0
883	'CacpureR1233'	0	0	0	0	0	0	0	0	0	'Pyrroline-5-carboxylate reductase'	'nadph + (1) h + 1p3h5c --> nadp + 4hpro-LT'	0
884	'CacpureR1234'	-0.0388827	-0.029511	-0.0178073	-0.0208056	-0.0224194	-0.0286555	-0.0213769	-0.0180694	-0.0141547	'L-Proline:NAD+ 5-oxidoreductase'	'nad + pro-L <==> nadh + h + 1pyr5c'	1
885	'CacpureR1235'	0	0	0	0	0	0	0	0	0	'L-Proline:NADP+ 5-oxidoreductase'	'nadp + pro-L <==> nadph + h + 1pyr5c'	1
886	'CacpureR1237'	0	0	0	0	0	0	0	0	0	'ATP:L-glutamate 5-phosphotransferase'	'atp + glu-L + h <==> adp + glu5p'	1
887	'CacpureR1239'	0	0	0	0	0	0	0	0	0	'Glutamate-5-semialdehyde dehydrogenase'	'nadph + glu5p --> nadp + pi + glu5sa'	0
888	'CacpureR1241'	0.00598264	0.00454068	0.00273991	0.00320123	0.00344954	0.00440905	0.00328914	0.00278023	0.0021779	'Ribonucleoside-diphosphate reductase'	'adp + trdrd --> h2o + dadp + trdox'	0
889	'CacpureR1242'	0.00406329	0.0113564	0.00685261	0.00800638	0.00862741	0.00299454	0.00223392	0.00695346	0.00544699	'Ribonucleoside-diphosphate reductase'	'cdp + trdrd --> h2o + dcdp + trdox'	0
890	'CacpureR1243'	0.0108995	0	0	0	0	0.00803265	0.00599233	0	0	'Ribonucleoside-diphosphate reductase'	'udp + trdrd --> h2o + dudp + trdox'	0
891	'CacpureR1244'	0	0	0	0	0	0	0	0	0	'Cysteine desulfurase'	'AH2 + scys-L <==> ala-L + seln + A'	1
892	'CacpureR1245'	0	0	0	0	0	0	0	0	0	'aldose reductase (methylglyoxal)'	'nadph + h + mthgxl <==> nadp + acetol'	1
893	'CacpureR1247'	0	0	0	0	0	0	0	0	0	'dehydrogenase'	'nadp + sbt6p <==> nadph + (1) h + L-Sorbose 1P'	1
894	'CacpureR1248'	0.193633	0	5.98474	5.74855	0	0	0	0	0	'rxn02527'	'nadh + h + btal <==> nad + n-Butanol'	1
895	'CacpureR1249'	0	0	0	0	0	0	0	0	0	'UDPglucose:NAD+ oxidoreductase'	'h2o + (2) nad + udpg <==> (2) nadh + (3) h + udpglcur'	1
896	'CacpureR1250'	0	0	0	0	0	0	0	0	0	'isohexadecanoyl-cardiolipin synthase'	'(2) Diisohexadecanoylphosphatidylglycerol <==> glyc + Isohexadecanoylcardiolipin (B. subtilis)'	1
897	'CacpureR1251'	0	0	0	0	0	0	0	0	0	'anteisoheptadecanoyl-cardiolipin synthase'	'(2) Dianteisoheptadecanoylphosphatidylglycerol <==> glyc + Anteisoheptadecanoylcardiolipin (B. subtilis)'	1
898	'CacpureR1252'	0	0	0	0	0	0	0	0	0	'anteisopentadecanoyl-cardiolipin synthase'	'(2) Dianteisopentadecanoylphosphatidylglycerol <==> glyc + Anteisopentadecanoylcardiolipin (B. subtilis)'	1
899	'CacpureR1253'	0	0	0	0	0	0	0	0	0	'isopentadecanoyl-cardiolipin synthase'	'(2) Diisopentadecanoylphosphatidylglycerol <==> glyc + Isopentadecanoylcardiolipin (B. subtilis)'	1
900	'CacpureR1254'	0	0	0	0	0	0	0	0	0	'stearoyl-cardiolipin synthase'	'(2) pg180 <==> glyc + Stearoylcardiolipin (B. subtilis)'	1
901	'CacpureR1255'	0	0	0	0	0	0	0	0	0	'isotetradecanoyl-cardiolipin synthase'	'(2) Diisotetradecanoylphosphatidylglycerol <==> glyc + Isotetradecanoylcardiolipin (B. subtilis)'	1
902	'CacpureR1256'	0	0	0	0	0	0	0	0	0	'myristoyl-cardiolipin synthase'	'(2) pg140 <==> glyc + Myristoylcardiolipin (B. subtilis)'	1
903	'CacpureR1257'	0	0	0	0	0	0	0	0	0	'palmitoyl-cardiolipin synthase'	'(2) pg160 <==> glyc + Palmitoylcardiolipin (B. subtilis)'	1
904	'CacpureR1258'	0	0	0	0	0	0	0	0	0	'isoheptadecanoyl-cardiolipin synthase'	'(2) Diisoheptadecanoylphosphatidylglycerol <==> glyc + Isoheptadecanoylcardiolipin (B. subtilis)'	1
905	'CacpureR1259'	0	0	0	0	0	0	0	0	0	'Proton exchange transporter'	'mn2[e] + h[e] --> mn2 + h'	0
906	'CacpureR1260'	-0.0450155	-0.0341656	-0.020616	14.1152	-0.0259555	-0.0331752	-0.0247486	14.1284	-0.0163872	'L-Alanine racemase'	'ala-L <==> ala-D'	1
907	'CacpureR1262'	0	0	0	-7.06964	0	0	0	-7.07467	0	'(R)-Glycerate:NAD+ oxidoreductase'	'nad + glyc-R <==> nadh + h + 2h3opp'	1
908	'CacpureR1264'	0	0	0	0	0	0	0	0	0	'Homocysteine S-methyltransferase'	'amet + hcys-L --> ahcys + met-L + h'	0
909	'CacpureR1265'	0	0	0	0	0	0	0	0	0	'2-enoate reductase'	'nad + Melilotate <==> nadh + trans-2-Hydroxycinnamate + h'	1
910	'CacpureR1266'	0	0	0	0	0	0	0	0	0	'S-(hydroxymethyl)glutathione dehydrogenase'	'nad + hmglut-S <==> nadh + h + fglut-S'	1
911	'CacpureR1268'	0	0	0	0	0	0	0	0	0	'Glycerol:NADP+ oxidoreductase'	'nadp + glyc <==> nadph + h + glyald'	1
912	'CacpureR1269'	0	0	0	0	0	0	0	0	0	'hydrolysis'	'2-Hydroxy-4-isopropenylcyclohexane-1-carboxyl-CoA --> Perillyl-CoA + h2o'	0
913	'CacpureR1270'	0	0	0	0	0	0	0	0	0	'nucleotide metabolism'	'Pinocarveol <==> Pinocarvone + (2) h'	1
914	'CacpureR1271'	0	0	0	0	0	0	0	0	0	'3-Hydroxy-2,6-dimethyl-5-methylene-heptanoyl-CoA dehydrogenase'	'nad + 3-Hydroxy-2,6-dimethyl-5-methylene-heptanoyl-CoA <==> nadh + h + 2,6-Dimethyl-5-methylene-3-oxo-heptanoyl-CoA'	1
915	'CacpureR1273'	0	0	0	0	0	0	0	0	0	'L-threonine aldolase'	'thr-LA --> gly + acald'	0
916	'CacpureR1274'	0.315071	5.01617	5.27521	14.486	0.181667	10.2978	0.17322	14.4504	0.114697	'L-Threonine acetaldehyde-lyase'	'thr-L <==> gly + acald'	1
917	'CacpureR1275'	0	0	0	0	0	0	0	0	0	'maltose transport via PEP:Pyr PTS'	'pep + malt[e] <==> pyr + malt6p'	1
918	'CacpureR1276'	2.33757	0	0	0	0	0	0	0	1.58776	'Glucose-phosphotransferase (PTS) system'	'glc-D[e] + pep <==> pyr + g6p'	1
919	'CacpureR1277'	0	0	0	0	0	0	0	0	0	'6-phospho-beta-glucosidase'	'h2o + malt6p <==> glc-D + g6p'	1
920	'CacpureR1278'	0	0	0	0	0	0	0	0	0	'hydrolysis'	'(2) h2o + Larab <==> (3) arab-L'	1
921	'CacpureR1279'	0	0	0	0	0	0	0	0	0	'Xylan 1,4-beta-xylosidase'	'(2) xyl-D <==> (2) h2o + 14bxyl'	1
922	'CacpureR1280'	0	0	0	0	0	0	0	0	0	'ubiquinone biosynthesis'	'h2o + ichor --> pyr + 23ddhb'	0
923	'CacpureR1282'	0	0	0	0	0	0	0	0	0	'GMP reductase'	'nadph + (2) h + gmp --> nadp + nh4 + imp'	0
924	'CacpureR1283'	0	0	0	0	0	0	0	0	0	'Proton exchange transporter'	'adp + pi + (1) h + na1[e] <==> h2o + atp + na1'	1
925	'CacpureR1284'	-1.88825	3.12253	4.8662	5.99942	-3.49364	7.03527	-3.68846	5.12594	-2.44231	'(S)-Lactate:NAD+ oxidoreductase'	'nad + lac-L <==> nadh + pyr + h'	1
926	'CacpureR1285'	0.408664	0.305361	0.184259	0.215283	0.235632	0.301175	0.221195	0.172261	0.146464	'Acetyl-CoA carboxylase'	'accoa + btn co2 <==> malcoa + btn cbxl'	1
927	'CacpureR1289'	0.408664	0.305361	0.184259	0.215283	0.235632	0.301175	0.221195	0.172261	0.146464	'biotin-carboxyl-carrier-protein:carbon-dioxide ligase (ADP-forming)'	'atp + hco3 + btn cbxl <==> adp + pi + h + btn co2'	1
928	'CacpureR1290'	0.00234215	0.00177763	0.00107265	0.00125325	0.00135046	0.0017261	0.00128767	0.00108844	0.000852626	'3-hydroxyacyl-[acyl-carrier-protein] dehydratase'	'2shchc --> h2o + sucbz'	0
929	'CacpureR1291'	0	0	0	0	0	0	0	0	0	'11-methyl-3-hydroxy-dodecanoyl-ACP hydro-lyase'	'11-methyl-3-hydroxy-dodecanoyl-ACP <==> h2o + 11-methyl-trans-dodec-2-enoyl-ACP'	1
930	'CacpureR1292'	0.0804667	0.0562673	0.0339525	0.0396691	0.0463963	0.0593019	0.0407584	0.0344522	0.0269881	'(3R)-3-Hydroxybutanoyl-[acyl-carrier-protein] hydro-lyase'	'3hdeACP <==> h2o + 2tdeACP'	1
931	'CacpureR1293'	0.0804667	0.0562673	0.0339525	0.0396691	0.0463963	0.0593019	0.0407584	0.0344522	0.0269881	'(3R)-3-Hydroxybutanoyl-[acyl-carrier-protein] hydro-lyase'	'3hhACP <==> h2o + 2theACP'	1
932	'CacpureR1294'	0	0	0	0	0	0	0	0	0	'6-methyl-3-hydroxy-heptanoyl-ACP hydro-lyase'	'6-methyl-3-hydroxy-heptanoyl-ACP <==> h2o + 6-methyl-trans-hept-2-enoyl-ACP'	1
933	'CacpureR1295'	0	0.0240248	0.0144969	0.0169377	0	0	0.0174029	0	0.0115233	'(3R)-3-Hydroxypalmitoyl-[acyl-carrier-protein] hydro-lyase'	'3hpaACP <==> h2o + tpalm2eACP'	1
934	'CacpureR1296'	0.0804667	0.0562673	0.0339525	0.0396691	0.0463963	0.0593019	0.0407584	0.0344522	0.0269881	'(3R)-3-Hydroxybutanoyl-[acyl-carrier-protein] hydro-lyase'	'3hbACP <==> h2o + 2beACP'	1
935	'CacpureR1297'	0	0	0	0	0	0	0	0	0	'8-methyl-3-hydroxy-nonanoyl-ACP hydro-lyase'	'8-methyl-3-hydroxy-nonanoyl-ACP <==> h2o + 8-methyl-trans-non-2-enoyl-ACP'	1
936	'CacpureR1298'	0	0	0	0	0	0	0	0	0	'12-methyl-3-hydroxy-tridecanoyl-ACP hydro-lyase'	'12-methyl-3-hydroxy-tridecanoyl-ACP <==> h2o + 12-methyl-trans-tridec-2-enoyl-ACP'	1
937	'CacpureR1299'	0	0	0	0	0	0	0	0	0	'13-methyl-3-hydroxy-tetra-decanoyl-ACP hydro-lyase'	'13-methyl-3-hydroxy-tetra-decanoyl-ACP <==> h2o + 13-methyl-trans-tetra-dec-2-enoyl-ACP'	1
938	'CacpureR1300'	0.00633085	0	0	0	0.00365031	0.00466567	0	0	0	'(3R)-3-Hydroxypalmitoyl-[acyl-carrier-protein] hydro-lyase'	'3htdACP <==> h2o + tmrs2eACP'	1
939	'CacpureR1301'	0	0	0	0	0	0	0	0	0	'8-methyl-3-hydroxy-decanoyl-ACP hydro-lyase'	'8-methyl-3-hydroxy-decanoyl-ACP <==> h2o + 8-methyl-trans-dec-2-enoyl-ACP'	1
940	'CacpureR1302'	0	0	0	0	0	0	0	0	0	'14-methyl-3-hydroxy-hexa-decanoyl-ACP hydro-lyase'	'14-methyl-3-hydroxy-hexa-decanoyl-ACP <==> h2o + 14-methyl-trans-hexa-dec-2-enoyl-ACP'	1
941	'CacpureR1303'	0	0	0	0	0	0	0	0	0	'5-methyl-3-hydroxy-hexanoyl-ACP hydro-lyase'	'5-methyl-3-hydroxy-hexanoyl-ACP <==> h2o + 5-methyl-trans-hex-2-enoyl-ACP'	1
942	'CacpureR1304'	0	0	0	0	0	0	0	0	0	'7-methyl-3-hydroxy-octanoyl-ACP hydro-lyase'	'7-methyl-3-hydroxy-octanoyl-ACP <==> h2o + 7-methyl-trans-oct-2-enoyl-ACP'	1
943	'CacpureR1305'	0	0	0	0	0	0	0	0	0	'4-methyl-3-hydroxy-hexanoyl-ACP hydro-lyase'	'4-methyl-3-hydroxy-hexanoyl-ACP <==> h2o + 4-methyl-trans-hex-2-enoyl-ACP'	1
944	'CacpureR1306'	0	0	0	0	0	0	0	0	0	'10-methyl-3-hydroxy-undecanoyl-ACP hydro-lyase'	'10-methyl-3-hydroxy-undecanoyl-ACP <==> h2o + 10-methyl-trans-undec-2-enoyl-ACP'	1
945	'CacpureR1307'	0	0	0	0	0	0	0	0	0	'trans-Octodec-2-enoyl-ACP hydro-lyase'	'3-Hydroxyoctodecanoyl-ACP <==> h2o + trans-Octodec-2-enoyl-ACP'	1
946	'CacpureR1308'	0.0804667	0.0562673	0.0339525	0.0396691	0.0463963	0.0593019	0.0407584	0.0344522	0.0269881	'(3R)-3-Hydroxybutanoyl-[acyl-carrier-protein] hydro-lyase'	'3hocACP <==> h2o + 2toceACP'	1
947	'CacpureR1309'	0	0	0	0	0	0	0	0	0	'9-methyl-3-hydroxy-decanoyl-ACP hydro-lyase'	'9-methyl-3-hydroxy-decanoyl-ACP <==> h2o + 9-methyl-trans-dec-2-enoyl-ACP'	1
948	'CacpureR1310'	0	0	0	0	0	0	0	0	0	'4-methyl-3-hydroxy-pentanoyl-ACP hydro-lyase'	'4-methyl-3-hydroxy-pentanoyl-ACP <==> h2o + 4-methyl-trans-pent-2-enoyl-ACP'	1
949	'CacpureR1311'	0	0	0	0	0	0	0	0	0	'14-methyl-3-hydroxy-pentadecanoyl-ACP hydro-lyase'	'14-methyl-3-hydroxy-pentadecanoyl-ACP <==> h2o + 14-methyl-trans-pentadec-2-enoyl-ACP'	1
950	'CacpureR1312'	0	0	0	0	0	0	0	0	0	'15-methyl-3-hydroxy-hexa-decanoyl-ACP hydro-lyase'	'15-methyl-3-hydroxy-hexa-decanoyl-ACP <==> h2o + 15-methyl-trans-hexa-dec-2-enoyl-ACP'	1
951	'CacpureR1313'	0	0	0	0	0	0	0	0	0	'10-methyl-3-hydroxy-dodecanoyl-ACP hydro-lyase'	'10-methyl-3-hydroxy-dodecanoyl-ACP <==> h2o + 10-methyl-trans-dodec-2-enoyl-ACP'	1
952	'CacpureR1314'	0	0	0	0	0	0	0	0	0	'6-methyl-3-hydroxy-octanoyl-ACP hydro-lyase'	'6-methyl-3-hydroxy-octanoyl-ACP <==> h2o + 6-methyl-trans-oct-2-enoyl-ACP'	1
953	'CacpureR1315'	0.0804667	0.0562673	0.0339525	0.0396691	0.0463963	0.0593019	0.0407584	0.0344522	0.0269881	'(3R)-3-Hydroxybutanoyl-[acyl-carrier-protein] hydro-lyase'	'3hddACP <==> h2o + 2tddACP'	1
954	'CacpureR1316'	0	0	0	0	0	0	0	0	0	'12-methyl-3-hydroxy-tetra-decanoyl-ACP hydro-lyase'	'12-methyl-3-hydroxy-tetra-decanoyl-ACP <==> h2o + 12-methyl-trans-tetra-dec-2-enoyl-ACP'	1
955	'CacpureR1318'	0	0	0	0	0	0	0	0	0	'2-methylpropionyl-CoA:[acyl-carrier-protein] transferase'	'ibcoa + ACP <==> coa + cbs 374'	1
956	'CacpureR1319'	0	0	0	0	0	0	0	0	0	'2-methylbutanoyl-CoA:[acyl-carrier-protein] transferase'	'2mbcoa + ACP <==> coa + cbs 99'	1
957	'CacpureR1320'	0	0	0	0	0	0	0	0	0	'3-methylbutanoyl-CoA:[acyl-carrier-protein] transferase'	'ivcoa + ACP <==> coa + cbs 378'	1
958	'CacpureR1321'	0	0	0	0	0	0	0	0	0	'14-methyl-pentadecanoyl-ACP:[acyl-carrier-protein] transferase'	'coa + 14-methyl-pentadecanoyl-ACP <==> fa6coa + ACP'	1
959	'CacpureR1322'	0	0	0	0	0	0	0	0	0	'12-methyl-tridecanoyl-ACP:[acyl-carrier-protein] transferase'	'coa + 12-methyl-tridecanoyl-ACP <==> fa1coa + ACP'	1
960	'CacpureR1323'	0.00633085	-0.0240248	-0.0144969	-0.0169377	0.00365031	0.00466567	-0.0174029	0	-0.0115233	'tetradecanoyl-ACP:[acyl-carrier-protein] transferase'	'coa + myrsACP <==> tdcoa + ACP'	1
961	'CacpureR1324'	0	0.0240248	0.0144969	0.0169377	0	0	0.0174029	0	0.0115233	'hexadecanoyl-ACP:[acyl-carrier-protein] transferase'	'coa + hedacp <==> pmtcoa + ACP'	1
962	'CacpureR1325'	0.408664	0.305361	0.184259	0.215283	0.235632	0.301175	0.221195	0.172261	0.146464	'malonyl-ACP:[acyl-carrier-protein] transferase'	'malcoa + ACP <==> coa + malACP'	1
963	'CacpureR1326'	0	0	0	0	0	0	0	0	0	'13-methyl-tetra-decanoyl-ACP:[acyl-carrier-protein] transferase'	'coa + 13-methyl-tetra-decanoyl-ACP <==> fa3coa + ACP'	1
964	'CacpureR1327'	0	0	0	0	0	0	0	0	0	'14-methyl-hexa-decanoyl-ACP:[acyl-carrier-protein] transferase'	'coa + 14-methyl-hexa-decanoyl-ACP <==> fa12coa + ACP'	1
965	'CacpureR1328'	0	0	0	0	0	0	0	0	0	'12-methyl-tetra-decanoyl-ACP:[acyl-carrier-protein] transferase'	'coa + 12-methyl-tetra-decanoyl-ACP <==> fa4coa + ACP'	1
966	'CacpureR1329'	0	0	0	0	0	0	0	0	0	'15-methyl-hexa-decanoyl-ACP:[acyl-carrier-protein] transferase'	'coa + 15-methyl-hexa-decanoyl-ACP <==> fa11coa + ACP'	1
967	'CacpureR1330'	0	0	0	0	0	0	0	0	0	'stearyl-ACP:[acyl-carrier-protein] transferase'	'coa + Octodecanoyl-ACP <==> stcoa + ACP'	1
968	'CacpureR1332'	0.0959521	0.0728253	0.0439438	0.0513426	0.0553251	0.0707142	0.0527525	0.0445905	0.03493	'Adenylosuccinate synthase'	'gtp + asp-L + imp --> pi + gdp + (2) h + dcamp'	0
969	'CacpureR1333'	0	0	0	0	0	0	0	0	0	'L-idonate transport via proton symport, reversible'	'h[e] + idon-L[e] <==> h + idon-L'	1
970	'CacpureR1334'	0	0	0	0	0	0	0	0	0	'D-gluconate transport via proton symport'	'h[e] + glcn[e] <==> h + glcn'	1
971	'CacpureR1335'	0	0	0	0	0	0	0	0	0	'L-tryptophan transport in via proton symport'	'trp-L[e] + h[e] <==> trp-L + h'	1
972	'CacpureR1340'	0	0	0	0	0	0	0	0	0	'Formamidopyrimidine nucleoside triphosphate 7,8-8,9-dihydrolase'	'h2o + Formamidopyrimidine nucleoside triphosphate <==> for + h + 2,5-Diaminopyrimidine nucleoside triphosphate'	1
973	'CacpureR1341'	0	0	0	0	0	0	0	0	0	'GTP cyclohydrolase'	'h2o + gtp --> Formamidopyrimidine nucleoside triphosphate'	0
974	'CacpureR1342'	0	0	0	0	0	0	0	0	0	'GTP 7,8-8,9-dihydrolase'	'''2,5-Diaminopyrimidine nucleoside triphosphate <==> 2,5-Diamino-6-(5-triphosphoryl-3,4-trihydroxy-2-oxopentyl)- amino-4-oxopyrimi...'' <Preview truncated at 128 characters>'	1
975	'CacpureR1343'	0	0	0	0	0	0	0	0	0	'GTP cyclohydrolase'	'2,5-Diamino-6-(5-triphosphoryl-3,4-trihydroxy-2-oxopentyl)- amino-4-oxopyrimidine --> h2o + ahdt'	0
976	'CacpureR1344'	0	0	0	0	0	0	1.16622e-15	0	0	'GTP cyclohydrolase'	'h2o + gtp --> for + h + ahdt'	0
977	'CacpureR1345'	0	0	0	0	0	0	0	0	0	'exporter'	'sprm[e] --> sprm'	0
978	'CacpureR1346'	0	0	0	0	0	0	0	0	0	'ABC transporters'	'h2o + atp + cu2[e] --> adp + pi + cu2 + h'	0
979	'CacpureR1347'	0	0	0	0	0	0	0	0	0	'ABC transporters'	'h2o + atp + cu2 --> adp + pi + cu2[e] + h'	0
980	'CacpureR1349'	0	0	0	0	0	0	0	0	0	'GTP cyclohydrolase'	'h2o + nadp + g3p <==> nadph + (2) h + 3pg'	1
981	'CacpureR1351'	0	0	0	0	0	0	0	0	0	'ABC transporters'	'h2o + atp + arab-L[e] --> adp + pi + h + arab-L'	0
982	'CacpureR1352'	0	0	0	0	0	0	0	0	0	'ABC transporters'	'h2o + atp + malt[e] --> adp + pi + h + malt'	0
983	'CacpureR1353'	0	0	0	0	0	0	0	0	0	'ABC transporters'	'h2o + atp + k[e] --> adp + pi + h + k'	0
984	'CacpureR1354'	0	0	0	0	0	0	0	0	0	'Potassium uptake'	'k[e] <==> k'	1
985	'CacpureR1355'	0	0	0	0	0	0	0	0	0	'6-phospho-beta-glucosidase.'	'h2o + cellb <==> (2) glc-D'	1
986	'CacpureR1356'	0	0	0	0	0	0	0	0	0	'6-phospho-beta-glucosidase.'	'h2o + cellb <==> (2) glc-D-B'	1
987	'CacpureR1357'	0	0	0	0	0	0	0	0	0	'beta-glucosidase (methyl-alpha-D-glucoside)'	'h2o + madg <==> glc-D + meoh'	1
988	'CacpureR1358'	0	0	0	0	0	0	0	0	0	'beta-glucosidase'	'h2o + mbdg <==> glc-D + meoh'	1
989	'CacpureR1359'	0	0	0	0	0	0	0	0	0	'6-phospho-beta-glucosidase.'	'h2o + salc6p <==> g6p-B + 2hxmp'	1
990	'CacpureR1360'	0	0	0	0	0	0	0	0	0	'6-phospho-beta-glucosidase.'	'h2o + arbt6p <==> hqn + g6p-B'	1
991	'CacpureR1361'	0	0	0	0	0	0	0	0	0	'6-phospho-beta-glucosidase.'	'h2o + salc6p <==> g6p + 2hxmp'	1
992	'CacpureR1362'	0	0	0	0	0	0	0	0	0	'6-phospho-beta-glucosidase.'	'h2o + 6pgg <==> glc-D + g6p'	1
993	'CacpureR1363'	0	0	0	0	0	0	0	0	0	'Arbutin 6-phosphate glucohydrolase'	'h2o + arbt6p <==> g6p + hqn'	1
994	'CacpureR1364'	0	0	0	0	0	0	0	0	0	'Glycerophosphodiester phosphodiesterase'	'h2o + g3pg <==> glyc3p + glyc'	1
995	'CacpureR1365'	0	0	0	0	0	0	0	0	0	'Glycerophosphodiester phosphodiesterase'	'h2o + g3pe <==> glyc3p + etha'	1
996	'CacpureR1366'	0	0	0	0	0	0	0	0	0	'Glycerophosphodiester phosphodiesterase'	'h2o + g3pc <==> glyc3p + chol'	1
997	'CacpureR1369'	-0.214322	0.172794	0.218452	0.954097	0.505965	0.167785	0.125167	0.332047	0.0828791	'rxn00544'	'thmpp + acald <==> 2-Hydroxyethyl-ThPP'	1
998	'CacpureR1370'	0.459662	0	0	0	0	0	0	0	0	'Indolepyruvate decarboxylase'	'pyr + thmpp + h --> co2 + 2-Hydroxyethyl-ThPP'	0
999	'CacpureR1371'	0.193633	0	5.98474	5.74855	0	0	0	0	0	'Alcohol dehydrogenase'	'nadh + h + btcoa --> nad + coa + btal'	0
1000	'CacpureR1373'	2.24704	1.70545	2.02368	2.3644	2.5478	3.25649	2.42933	2.05346	1.60858	'D-Fructose-1,6-bisphosphate D-glyceraldehyde-3-phosphate-lyase'	'fdp <==> dhap + g3p'	1
1001	'CacpureR1374'	0	0	0	0	0	0	0	0	0	'Sedoheptulose 1,7-bisphosphate D-glyceraldehyde-3-phosphate-lyase'	's17bp <==> dhap + e4p'	1
1002	'CacpureR1375'	0	0	0	0	0	0	0	0	0	'D-mannose transport via PEP:Pyr PTS'	'pep + man[e] <==> pyr + man6p'	1
1003	'CacpureR1378'	0	0	0	0	0	0	0	0	0	'Lysophospholipase L2 (2-acylglycerophosphoglycerol, n-C18:1)'	'h2o + 2agpg181 <==> h + g3pg + ocdcea'	1
1004	'CacpureR1379'	0	0	0	0	0	0	0	0	0	'Lysophospholipase L2 (2-acylglycerophosphoethanolamine, n-C16:1)'	'h2o + 2agpe161 <==> h + g3pe + hdcea'	1
1005	'CacpureR1380'	0	0	0	0	0	0	0	0	0	'Lysophospholipase'	'h2o + h + 1agpe180 --> g3pe + ocdca'	0
1006	'CacpureR1381'	0	0	0	0	0	0	0	0	0	'Lysophospholipase L1 (2-acylglycerophosphotidate, n-C16:1) (periplasm)'	'h2o + 1hdec9eg3p <==> h + glyc3p + hdcea'	1
1007	'CacpureR1382'	0	0	0	0	0	0	0	0	0	'Lysophospholipase L2 (2-acylglycerophosphotidate, n-C18:1)'	'h2o + 2odec11eg3p <==> h + glyc3p + ocdcea'	1
1008	'CacpureR1383'	0	0	0	0	0	0	0	0	0	'Lysophospholipase L1 (2-acylglycerophosphoethanolamine, n-C16:0) (periplasm)'	'h2o + 1agpe160 <==> h + hdca + g3pe'	1
1009	'CacpureR1384'	0	0	0	0	0	0	0	0	0	'Lysophospholipase'	'h2o + 2tdec7eg3p <==> h + glyc3p + ttdcea'	1
1010	'CacpureR1385'	0	0	0	0	0	0	0	0	0	'Lysophospholipase L2 (2-acylglycerophosphoethanolamine, n-C16:0)'	'h2o + 2agpe160 <==> h + hdca + g3pe'	1
1011	'CacpureR1386'	0	0	0	0	0	0	0	0	0	'Lysophospholipase L1 (2-acylglycerophosphoglycerol, n-C14:0) (periplasm)'	'h2o + 1agpg140 <==> h + g3pg + ttdca'	1
1012	'CacpureR1387'	0	0	0	0	0	0	0	0	0	'Lysophospholipase L1 (2-acylglycerophosphoethanolamine, n-C16:1) (periplasm)'	'h2o + 1agpe161 <==> h + g3pe + hdcea'	1
1013	'CacpureR1388'	0	0	0	0	0	0	0	0	0	'Lysophospholipase L2 (2-acylglycerophosphotidate, n-C14:0)'	'h2o + 2tdecg3p <==> h + glyc3p + ttdca'	1
1014	'CacpureR1389'	0	0	0	0	0	0	0	0	0	'Lysophospholipase L1 (2-acylglycerophosphoethanolamine, n-C18:1) (periplasm)'	'h2o + 1agpe180 <==> h + g3pe + ocdcea'	1
1015	'CacpureR1390'	0	0	0	0	0	0	0	0	0	'Lysophospholipase L1 (2-acylglycerophosphoglycerol, n-C12:0) (periplasm)'	'h2o + 1agpg120 <==> h + ddca + g3pg'	1
1016	'CacpureR1391'	0	0	0	0	0	0	0	0	0	'Lysophospholipase L2 (2-acylglycerophosphoethanolamine, n-C18:1)'	'h2o + 2agpe181 <==> h + g3pe + ocdcea'	1
1017	'CacpureR1392'	0	0	0	0	0	0	0	0	0	'Lysophospholipase L1 (2-acylglycerophosphoethanolamine, n-C14:0) (periplasm)'	'h2o + 1agpe140 <==> h + g3pe + ttdca'	1
1018	'CacpureR1393'	0	0	0	0	0	0	0	0	0	'Lysophospholipase L1 (2-acylglycerophosphoglycerol, n-C18:0) (periplasm)'	'h2o + 1agpg180 <==> h + ocdca + g3pg'	1
1019	'CacpureR1394'	0	0	0	0	0	0	0	0	0	'Lysophospholipase L2 (2-acylglycerophosphoethanolamine, n-C14:0)'	'h2o + 2agpe140 <==> h + g3pe + ttdca'	1
1020	'CacpureR1395'	0	0	0	0	0	0	0	0	0	'Lysophospholipase L2 (2-acylglycerophosphotidate, n-C12:0)'	'h2o + 2ddecg3p <==> h + glyc3p + ddca'	1
1021	'CacpureR1396'	0	0	0	0	0	0	0	0	0	'Lysophospholipase L2 (2-acylglycerophosphoethanolamine, n-C18:0)'	'h2o + 2agpe180 <==> h + g3pe + ocdca'	1
1022	'CacpureR1397'	0	0	0	0	0	0	0	0	0	'Lysophospholipase L1 (2-acylglycerophosphotidate, n-C16:0) (periplasm)'	'h2o + 1hdecg3p <==> h + glyc3p + hdca'	1
1023	'CacpureR1398'	0	0	0	0	0	0	0	0	0	'Lysophospholipase L1 (2-acylglycerophosphoglycerol, n-C16:1) (periplasm)'	'h2o + 1agpg161 <==> h + g3pg + hdcea'	1
1024	'CacpureR1399'	0	0	0	0	0	0	0	0	0	'Lysophospholipase L1 (2-acylglycerophosphoglycerol, n-C18:1) (periplasm)'	'h2o + 1agpg181 <==> h + g3pg + ocdcea'	1
1025	'CacpureR1400'	0	0	0	0	0	0	0	0	0	'Lysophospholipase L1 (2-acylglycerophosphoethanolamine, n-C14:1) (periplasm)'	'h2o + 1agpe141 <==> h + g3pe + ttdcea'	1
1026	'CacpureR1401'	0	0	0	0	0	0	0	0	0	'Lysophospholipase'	'h2o + 1tdec7eg3p <==> h + glyc3p + ttdcea'	1
1027	'CacpureR1402'	0	0	0	0	0	0	0	0	0	'Lysophospholipase L1 (2-acylglycerophosphotidate, n-C14:0) (periplasm)'	'h2o + 1tdecg3p <==> h + glyc3p + ttdca'	1
1028	'CacpureR1403'	0	0	0	0	0	0	0	0	0	'Lysophospholipase L2 (2-acylglycerophosphoethanolamine, n-C12:0)'	'h2o + 2agpe120 <==> h + g3pe + ddca'	1
1029	'CacpureR1404'	0	0	0	0	0	0	0	0	0	'Lysophospholipase L2 (2-acylglycerophosphoglycerol, n-C14:0)'	'h2o + 2agpg140 <==> h + g3pg + ttdca'	1
1030	'CacpureR1405'	0	0	0	0	0	0	0	0	0	'Lysophospholipase L1 (2-acylglycerophosphoethanolamine, n-C12:0) (periplasm)'	'h2o + 1agpe120 <==> h + g3pe + ddca'	1
1031	'CacpureR1406'	0	0	0	0	0	0	0	0	0	'Lysophospholipase L2 (2-acylglycerophosphotidate, n-C16:1)'	'h2o + 2hdec9eg3p <==> h + glyc3p + hdcea'	1
1032	'CacpureR1407'	0	0	0	0	0	0	0	0	0	'Lysophospholipase L1 (2-acylglycerophosphoglycerol, n-C16:0) (periplasm)'	'h2o + 1agpg160 <==> h + hdca + g3pg'	1
1033	'CacpureR1408'	0	0	0	0	0	0	0	0	0	'Lysophospholipase L2 (2-acylglycerophosphoglycerol, n-C18:0)'	'h2o + 2agpg180 <==> h + ocdca + g3pg'	1
1034	'CacpureR1409'	0.0741358	0.0562673	0.0339525	0.0396691	0.042746	-0.0546362	0.0407584	-0.0344522	-0.0269881	'Lysophospholipase L1 (2-acylglycerophosphotidate, n-C12:0) (periplasm)'	'h2o + 1ddecg3p <==> h + glyc3p + ddca'	1
1035	'CacpureR1410'	0	0	0	0	0	0	0	0	0	'Lysophospholipase L2 (2-acylglycerophosphoglycerol, n-C12:0)'	'h2o + 2agpg120 <==> h + ddca + g3pg'	1
1036	'CacpureR1411'	0	0	0	0	0	0	0	0	0	'Lysophospholipase'	'h2o + 2agpe141 <==> h + g3pe + ttdcea'	1
1037	'CacpureR1412'	0	0	0	0	0	0	0	0	0	'Lysophospholipase L1 (2-acylglycerophosphotidate, n-C18:1) (periplasm)'	'h2o + 1odec11eg3p <==> h + glyc3p + ocdcea'	1
1038	'CacpureR1413'	0	0	0	0	0	0	0	0	0	'Lysophospholipase L2 (2-acylglycerophosphoglycerol, n-C16:0)'	'h2o + 2agpg160 <==> h + hdca + g3pg'	1
1039	'CacpureR1414'	0	0	0	0	0	0	0	0	0	'Lysophospholipase L2 (2-acylglycerophosphotidate, n-C18:0)'	'h2o + 2odecg3p <==> h + glyc3p + ocdca'	1
1040	'CacpureR1415'	0	0	0	0	0	0	0	0	0	'Lysophospholipase L2 (2-acylglycerophosphoglycerol, n-C16:1)'	'h2o + 2agpg161 <==> h + g3pg + hdcea'	1
1041	'CacpureR1416'	0	0	0	0	0	0	0	0	0	'Lysophospholipase'	'h2o + 2agpg141 <==> h + g3pg + ttdcea'	1
1042	'CacpureR1417'	0	0	0	0	0	0	0	0	0	'Lysophospholipase L1 (2-acylglycerophosphotidate, n-C18:0) (periplasm)'	'h2o + 1odecg3p <==> h + glyc3p + ocdca'	1
1043	'CacpureR1418'	0	0	0	0	0	0	0	0	0	'Lysophospholipase L1 (2-acylglycerophosphoglycerol, n-C14:1) (periplasm)'	'h2o + 1agpg141 <==> h + g3pg + ttdcea'	1
1044	'CacpureR1419'	0	0	0	0	0	0	0	0	0	'Lysophospholipase L2 (2-acylglycerophosphotidate, n-C16:0)'	'h2o + 2hdecg3p <==> h + glyc3p + hdca'	1
1045	'CacpureR1420'	3.3374	3.26551	6.23524	9.38819	0.274361	-2.99846	0.615394	10.0205	4.51864	'acetaldehyde:NAD+ oxidoreductase (CoA-acetylating)'	'nad + coa + acald <==> nadh + accoa + h'	1
1046	'CacpureR1421'	0	0	0	0	0	0	0	0	0	'Glycerol:NAD+ oxidoreductase'	'nad + glyc <==> nadh + h + glyald'	1
1047	'CacpureR1422'	2.80351	-1.58127	1.17642	-4.1461	0.596068	-13.1318	0.564871	-5.04283	4.48519	'Ethanol:NAD+ oxidoreductase'	'nad + etoh <==> nadh + h + acald'	1
1048	'CacpureR1423'	0	0	0	0	0	0	0	0	0	'Acetate CoA-transferase'	'but[e] + aacoa --> btcoa + acac'	0
1049	'CacpureR1424'	-2.68272	5.21262	-0.745391	-5.74855	0.00365031	0.00466567	-8.14116e-18	3.43997	2.57608	'Butanoyl-CoA:acetoacetate CoA-transferase'	'btcoa + acac <==> but + aacoa'	1
1050	'CacpureR1426'	0	0	0	0	0	0	0	0	0	'Biomass precursor synthesis'	'''(0.000201) atp + (0.0036) nad + (8.29e-005) nadh + (0.000617) nadph + (0.000219) nadp + (0.25) pi + (0.001) coa + (0.000168) fad...'' <Preview truncated at 128 characters>'	0
1051	'CacpureR1427'	0	0	0	0	0	0	0	0	0	'Biomass precursor synthesis'	'''(0.041) glu-L + (0.0596) gly + (0.0635) ala-L + (0.0743) lys-L + (0.0575) asp-L + (0.0345) arg-L + (0.0641) gln-L + (0.0605) ser...'' <Preview truncated at 128 characters>'	0
1052	'CacpureR1428'	0	0	0	0	0	0	0	0	0	'Biomass precursor synthesis'	'(0.25) atp + (0.25) gtp + (0.25) ctp + (0.25) utp --> ppi + cll 414'	0
1053	'CacpureR1429'	0	0	0	0	0	0	0	0	0	'Biomass precursor synthesis'	'(0.25) adp + (0.25) udp + (0.25) gdp + (0.25) cdp --> pi + cll 414'	0
1054	'CacpureR1430'	0	0	0	0	0	0	0	0	0	'Biomass precursor synthesis'	'(0.336) datp + (0.336) dgtp + (0.164) dctp + (0.164) dttp --> ppi + dna'	0
1055	'CacpureR1431'	0	0	0	0	0	0	0	0	0	'Biomass precursor synthesis'	'''(0.497) pg120 + (0.207) 12dgr + (0.083) mqn8 + (0.0125) 3g12dgr SA + (0.0623) 3-Phosphatidyl-1-(3-O-L-lysyl)glycerol + (0.0622) ...'' <Preview truncated at 128 characters>'	0
1056	'CacpureR1432'	0	0	0	0	0	0	0	0	0	'deaminase'	'his-L --> nh4 + urcan'	0
1057	'CacpureR1433'	-1.76713	-6.11344	-5.93732	-15.2596	-1.01891	-11.3679	-0.968052	-16.0504	-0.640993	'Carbonic acid hydro-lyase'	'(1) h + hco3 <==> h2o + co2'	1
1058	'CacpureR1434'	0	0	0	0	0	0	0	0	0	'amino acid biosynthesis'	'(1) h + CPD-659 --> h2o + co2 + phe-L'	0
1059	'CacpureR1435'	0.00234215	0.00177763	0.00107265	0.00125325	0.00135046	0.0017261	0.00128767	0.00108844	0.000852626	'nucleotide metabolism'	'(1) h + dhna + octdp --> co2 + ppi + 2dmmq8'	0
1060	'CacpureR1436'	0	0	0	0	0	0	0	0	0	'4,5-Dihydro-4-oxo-5-imidazolepropanoate hydro-lyase'	'4izp <==> h2o + urcan'	1
1061	'CacpureR1438'	0	0	0	0	0	0	0	0	0	'Biomass precursor synthesis'	'(1) Crosslinked peptideglycan + (0.05) cpde0004 --> Bacterial cell wall'	0
1062	'CacpureR1439'	0	0	0	0	0	0	0	0	0	'Biomass precursor synthesis'	'(1000) adpglc --> (1000) adp + cpde0002'	0
1063	'CacpureR1440'	0	0	0	0	0	0	0	0	0	'Fatty acid biosynthesis'	'(16) nadph + (23) h + actACP + (7) malACP --> (8) h2o + (16) nadp + (7) co2 + (7) ACP + ocdACP'	0
1064	'CacpureR1442'	0	0	0	0	0	0	0	0	0	'dethiobiotin:sulfur sulfurtransferase'	'(2) amet + (2) h + s + dtbt + (2) e- <==> (2) met-L + btn + (2) dad-5'	1
1065	'CacpureR1444'	0	0	0	7.06964	0	0	0	7.07467	0	'sugar metabolism'	'(2) glx + h --> co2 + 2h3opp'	0
1066	'CacpureR1445'	0	0	0	0	0	0	0	0	0	'amino acid biosynthesis'	'(2) gthrd + 5(S)-HPETE <==> h2o + gthox + 5-HETE'	1
1067	'CacpureR1446'	0	0	0	0	0	0	0	0	0	'amino acid biosynthesis'	'(2) gthrd + 15(S)-HPETE <==> h2o + gthox + 15(S)-HETE'	1
1068	'CacpureR1447'	0	0	0	0	0	0	0	0	0	'carbamate hydro-lyase'	'(2) h + Carbamate <==> co2 + nh4'	1
1069	'CacpureR1448'	0	0	0	0	0	0	0	0	0	'folate biosynthesis'	'(2) h + fdxrd + mlthf <==> fdxox + 5mthf'	1
1070	'CacpureR1449'	0	0	0	0	0	0	0	0	0	'nitrate reductase'	'(2) h + fdxrd + no3 --> h2o + no2 + fdxox'	0
1071	'CacpureR1450'	34.062	37.9572	17.9906	46.4069	36.0015	43.5824	35.3296	44.1588	30.4522	'hydrogenase'	'(2) h + fdxrd <==> fdxox + h2'	1
1072	'CacpureR1451'	0	0	0	0	0	0	0	0	0	'Biomass precursor synthesis'	'''(24) atp + (24) ala-D + Stearoyllipoteichoic acid (n=24), linked, unsubstituted --> (24) ppi + (24) amp + Stearoyllipoteichoic a...'' <Preview truncated at 128 characters>'	0
1073	'CacpureR1452'	0	0	0	0	0	0	0	0	0	'Biomass precursor synthesis'	'''(24) atp + (24) ala-D + Isoheptadecanoyllipoteichoic acid (n=24), linked, unsubstituted --> (24) ppi + (24) amp + Isoheptadecano...'' <Preview truncated at 128 characters>'	0
1074	'CacpureR1453'	0	0	0	0	0	0	0	0	0	'Biomass precursor synthesis'	'''(24) atp + (24) ala-D + Anteisoheptadecanoyllipoteichoic acid (n=24), linked, unsubstituted --> (24) ppi + (24) amp + Anteisohep...'' <Preview truncated at 128 characters>'	0
1075	'CacpureR1454'	0	0	0	0	0	0	0	0	0	'stearoyl-lipoteichoic acid synthesis (n=24), linked, glucose substituted'	'''(24) udpg + Stearoyllipoteichoic acid (n=24), linked, unsubstituted <==> (24) udp + Stearoyllipoteichoic acid (n=24), linked, gl...'' <Preview truncated at 128 characters>'	1
1076	'CacpureR1455'	0	0	0	0	0	0	0	0	0	'isoheptadecanoyl-lipoteichoic acid synthesis (n=24), linked, glucose substituted'	'''(24) udpg + Isoheptadecanoyllipoteichoic acid (n=24), linked, unsubstituted <==> (24) udp + Isoheptadecanoyllipoteichoic acid (n...'' <Preview truncated at 128 characters>'	1
1077	'CacpureR1456'	0	0	0	0	0	0	0	0	0	'anteisoheptadecanoyl-lipoteichoic acid synthesis (n=24), linked, glucose substituted'	'''(24) udpg + Anteisoheptadecanoyllipoteichoic acid (n=24), linked, unsubstituted <==> (24) udp + Anteisoheptadecanoyllipoteichoic...'' <Preview truncated at 128 characters>'	1
1078	'CacpureR1457'	0	0	0	0	0	0	0	0	0	'stearoyl-lipoteichoic acid synthesis (n=24), linked, unsubstituted'	'(24) cdpglyc + Diglucosyl-1,2 distearoylglycerol <==> (24) cmp + Stearoyllipoteichoic acid (n=24), linked, unsubstituted'	1
1079	'CacpureR1458'	0	0	0	0	0	0	0	0	0	'isoheptadecanoyl-lipoteichoic acid synthesis (n=24), linked, unsubstituted'	'''(24) cdpglyc + Diglucosyl-1,2 diisoheptadecanoylglycerol <==> (24) cmp + Isoheptadecanoyllipoteichoic acid (n=24), linked, unsub...'' <Preview truncated at 128 characters>'	1
1080	'CacpureR1459'	0	0	0	0	0	0	0	0	0	'anteisoheptadecanoyl-lipoteichoic acid synthesis (n=24), linked, unsubstituted'	'''(24) cdpglyc + Diglucosyl-1,2 dianteisoheptadecanoylglycerol <==> (24) cmp + Anteisoheptadecanoyllipoteichoic acid (n=24), linke...'' <Preview truncated at 128 characters>'	1
1081	'CacpureR1460'	0.0316542	0.0240248	0.0144969	0.0169377	0.0182515	0.0233284	0.0174029	0.0147102	0.0115233	'Biomass precursor synthesis'	'(3) nadph + (4) h + so3 --> (3) h2o + (3) nadp + h2s'	0
1082	'CacpureR1461'	0	0	0	0	0	0	0	0	0	'Biomass precursor synthesis'	'''(40) h2o + (40) atp + (3) PROTEIN W + (0.06) dna + (4e-005) Lipoteichoic acid content + (0.092) Bacterial cell wall + (0.251) cp...'' <Preview truncated at 128 characters>'	0
1083	'CacpureR1462'	0	0	0	0	0	0	0	0	0	'Biomass precursor synthesis'	'(45) atp + (45) ala-D + Prenol-45n teichoic acid --> (45) ppi + (45) amp + Prenol-45n teichoic acid-alanine substituted'	0
1084	'CacpureR1463'	0	0	0	0	0	0	0	0	0	'Poly(glycerol-phosphate) alpha-glucosyltransferase'	'(45) udpg + Prenol-45n teichoic acid <==> (45) udp + Prenol-45n teichoic acid-glucose substituted'	1
1085	'CacpureR1464'	0	0	0	0	0	0	0	0	0	'CDP-glycerol:poly(glycerophosphate) glycerophosphotransferase'	'''(45) cdpglyc + N-Acetyl-beta-D-mannosaminyl-1,4-N-acetyl-D- glucosaminyldiphosphoundecaprenol <==> (45) cmp + Prenol-45n teichoi...'' <Preview truncated at 128 characters>'	1
1086	'CacpureR1468'	0	0	0	0	0	0	0	0	0	'deaminase'	'h2o + (1) h + csn --> nh4 + ura'	0
1087	'CacpureR1469'	0	0	0	0	0	0	0	0	0	'deaminase'	'h2o + L-Cystine <==> nh4 + pyr + Thiocysteine'	1
1088	'CacpureR1470'	0	0	0	0	0	0	0	0	0	'deaminase'	'h2o + L-Selenocystathionine <==> nh4 + pyr + Selenohomocysteine'	1
1089	'CacpureR1471'	0	0	0	0	0	0	0	0	0	'deaminase'	'h2o + (2) h + urea --> co2 + (2) nh4'	0
1090	'CacpureR1472'	0	0	0	0	0	0	0	0	0	'hydrolysis'	'(2) h2o + Cellulose <==> cellb'	1
1091	'CacpureR1473'	0.0164285	0.0124688	0.00752386	0.00879065	0.0094725	0.0121074	0.00903204	0.00763458	0.00598055	'Biomass precursor synthesis'	'h2o + (3) atp + nh4 + (5) gly + uacgam + lys-L + uamag + alaala <==> Crosslinked peptideglycan'	1
1092	'CacpureR1474'	0	0	0	0	0	0	0	0	0	'TECA4S'	'h2o + (30) udpg + (30) uacgala <==> (30) udp + (30) ump + tcam BS'	1
1093	'CacpureR1475'	0	1.82792	2.07752	2.45526	2.6348	3.32407	2.44334	2.05106	0	'ABC transporters'	'h2o + atp + glc-D[e] --> adp + pi + glc-D + (1) h'	0
1094	'CacpureR1476'	0	0	0	0	0	0	0	0	0	'ABC transporters'	'h2o + atp + so4[e] --> adp + pi + so4 + (1) h'	0
1095	'CacpureR1477'	0	0	0	0	0	0	0	0	0	'ABC transporters'	'h2o + atp + ca2[e] --> adp + pi + ca2 + h'	0
1096	'CacpureR1478'	0	0	0	0	0	0	0	0	0	'ATP:L-methione S-adenosyltransferase'	'h2o + atp + selmeth <==> pi + ppi + seasmet'	1
1097	'CacpureR1479'	0	0	0	0	0	0	0	0	0	'ABC transporters'	'h2o + atp + mg2[e] --> adp + pi + h + mg2'	0
1098	'CacpureR1480'	0.0176727	0	0.114186	0.832276	0.374695	0	-1.66761e-29	0.226246	0	'ABC transporters'	'h2o + atp + actn-R --> adp + pi + (1) h + actn-R[e]'	0
1099	'CacpureR1481'	0	0	0	0	0	0	0	0	0	'ABC transporters'	'h2o + atp + fe3[e] --> adp + pi + h + fe3'	0
1100	'CacpureR1483'	100	100	100	100	100	100	100	100	100	'hydrolysis'	'h2o + atp --> adp + pi + h'	0
1101	'CacpureR1485'	0	0	0	0	0	0	1.16622e-15	0	0	'amino acid biosynthesis'	'h2o + nad + gcald <==> nadh + (2) h + glyclt'	1
1102	'CacpureR1487'	0.00234215	0.00177763	0.00107265	0.00125325	0.00135046	0.0017261	0.00128767	0.00108844	0.000852626	'S-Adenosyl-L-homocysteine hydrolase'	'h2o + ahcys <==> hcys-L + adn'	1
1103	'CacpureR1488'	0	0	0	0	0	0	0	0	0	'amino acid biosynthesis'	'h2o + pyr + accoa <==> coa + (1) h + D-Citramalate'	1
1104	'CacpureR1489'	0.239736	0.181954	0.109793	0.128279	0.138229	0.176679	0.131802	0.111409	0.0872724	'amino acid biosynthesis'	'h2o + accoa + oaa --> coa + (1) h + cit'	0
1105	'CacpureR1490'	0	0	0	0	0	0	0	0	0	'amino acid biosynthesis'	'h2o + accoa + glx --> coa + (1) h + mal-L'	0
1106	'CacpureR1492'	0	0	0	0	0	0	0	0.0147102	0	'nucleotide metabolism'	'h2o + pap --> pi + amp + (1) h'	0
1107	'CacpureR1497'	0	0.0950561	0.0774194	0	0.0782552	0.143645	0	0	0.125153	'nucleotide metabolism'	'h2o + tre6p <==> pi + tre + h'	1
1108	'CacpureR1500'	0	0	0	0	0	0	0	0	0	'nucleotide metabolism'	'h2o + suc6p <==> pi + sucr + h'	1
1109	'CacpureR1503'	0	0	0	0	0	0	0	0	0	'hydrolysis'	'h2o + malt <==> (2) glc-D'	1
1110	'CacpureR1504'	0	0	0	0	0	0	0	0	0	'carbon momoxide oxidase'	'h2o + co + fdxox <==> co2 + fdxrd + (3) h'	1
1111	'CacpureR1505'	0	0	0	0	0	0	0	0	0	'hydrolysis'	'h2o + adprib <==> amp + r5p'	1
1112	'CacpureR1506'	0	-0.00112898	0	0	0	0	0	0	0	'deaminase'	'h2o + nmn <==> nh4 + nicrnt'	1
1113	'CacpureR1507'	0	0	0	0	0	0	0	0	0	'deaminase'	'h2o + frmd <==> nh4 + for'	1
1114	'CacpureR1508'	0	0	0	0	0	0	0	0	0	'hydrolysis'	'h2o + cdpglyc --> cmp + glyc3p'	0
1115	'CacpureR1510'	0	0	0	0	0	0	0	0	0	'hydrolysis'	'h2o + D-Glucoside <==> glc-D + ROH'	1
1116	'CacpureR1512'	0	0	0	0	0	0	0	0	0	'hydrolysis'	'h2o + 4izp --> forglu'	0
1117	'CacpureR1513'	0	0	0	0	0	0	0	0	0	'N6-Acetyl-LL-2,6-diaminoheptanedioate amidohydrolase'	'h2o + 26dapime <==> ac + 26dap-LL'	1
1118	'CacpureR1514'	0	0	0	0	0	0	0	0	0	'hydrolysis'	'h2o + gdptp --> pi + (1) h + gdpdp'	0
1119	'CacpureR1515'	0	0	0	0	0	0	0	0	0	'decarboxylase'	'h2o + 5-Hydroxyisourate --> co2 + alltn'	0
1120	'CacpureR1516'	0	0	0	0	0	0	0	0	0	'decarboxylase'	'h2o + 5-Hydroxyisourate --> co2 + (R)-Allantoin'	0
1121	'CacpureR1518'	0	0	0	0	0	0	0	0	0	'hydrolysis'	'h + h2o + pe PA <==> ethamp + 12dgr'	1
1122	'CacpureR1519'	0	0	0	0	0	0	0	0	0	'hydrolysis'	'h2o + hedacp <==> (1) h + ACP + hdca'	1
1123	'CacpureR1520'	0	0	0	0	0	0	0	0	0	'hydrolysis'	'h2o + ACP <==> pan4p + apoACP'	1
1124	'CacpureR1521'	0	0	0	0	0	0	0	0	0	'hydrolysis'	'h2o + pc SC <==> cholp + 12dgr'	1
1125	'CacpureR1522'	0	0	0	0	0	0	0	0	0	'alpha-amylase'	'starch <==> dextrin'	1
1126	'CacpureR1523'	0	0	0	0	0	0	0	0	0	'hydrolysis'	'(2) h2o + Cellulose <==> (2) glc-D-B'	1
1127	'CacpureR1524'	0	0	0	0	0	0	0	0	0	'hydrolysis'	'h2o + ptd1ino160 <==> 12dgr + mi1p-D'	1
1128	'CacpureR1525'	0	0	0	0	0	0	0	0	0	'hydrolysis'	'h + h2o + Plasmenylethanolamine <==> ethamp + 1-Alkenyl-2-acylglycerol'	1
1129	'CacpureR1526'	0	0	0	0	0	0	0	0	0	'hydrolysis'	'h2o + Cyanoglycoside <==> glc-D + Cyanohydrin'	1
1130	'CacpureR1527'	3.93582	16.8756	36.3652	24.6468	3.70819	34.9364	3.53229	27.6497	3.37991	'diffusion'	'h2o <==> h2o[e]'	1
1131	'CacpureR1531'	0	0	0	0	0	0	0	0	0	'acyl-CoA hydrolase'	'h + atp + coa + hdca <==> ppi + amp + pmtcoa'	1
1132	'CacpureR1532'	0.00234215	0.00177763	0.00107265	0.00125325	0.00135046	0.0017261	0.00128767	0.00108844	0.000852626	'acyl-CoA hydrolase'	'h + atp + coa + sucbz <==> ppi + amp + sbzcoa'	1
1133	'CacpureR1533'	0.119724	0.0908678	0.0548309	0.0640628	0.0690319	0.0882337	0.065822	0.0556378	0.0435839	'ATP:carbamate phosphotransferase'	'atp + co2 + nh4 <==> adp + (1) h + cbp'	1
1134	'CacpureR1534'	0	0	0	0	0	0	0	0	0	'amino acid biosynthesis'	'atp + nh4 + asp-L --> ppi + amp + asn-L'	0
1135	'CacpureR1535'	0	0	0	0	0	0	0	0	0	'Xanthosine-5&#39;-phosphate:ammonia ligase (AMP-forming)'	'atp + nh4 + xmp <==> ppi + amp + (1) h + gmp'	1
1136	'CacpureR1536'	0.0807636	0.06957	0.0419796	0.0490476	0.0528521	0.0595207	0.0444022	0.0425974	0.0333686	'ATP:nucleoside-diphosphate phosphatransferase'	'atp + udp <==> adp + utp'	1
1137	'CacpureR1538'	0	0	0	0	0	0	0	0	0	'ATP:thiamin pyrophosphotransferase'	'atp + thmpp <==> adp + thmtp'	1
1138	'CacpureR1539'	0	0	0	0	0	0	0	0	0	'amino acid biosynthesis'	'atp + trp-L + (1) h + trnatrp <==> ppi + amp + trptrna'	1
1139	'CacpureR1540'	0	0	0	0	0	0	0	0	0	'ATP:acetate phosphotransferase'	'atp + h + ppa <==> adp + ppap'	1
1140	'CacpureR1542'	-7.11198e-17	3.55323e-17	5.33399e-17	-1.40283e-16	8.88998e-18	0	1.778e-17	8.88998e-17	1.55506e-17	'ATP:thiamin-phosphate phosphotransferase'	'atp + thmmp <==> adp + thmpp'	1
1141	'CacpureR1543'	0.0437964	0.0249679	0.015066	0.0176027	0.0187625	0.0322768	0.0240784	0.0152877	0.0119756	'ATP:nucleoside-diphosphate phosphatransferase'	'atp + cdp <==> adp + ctp'	1
1142	'CacpureR1544'	0	0	0	0	0	0	0	0	0	'nucleotide metabolism'	'atp + rib-D <==> adp + r5p'	1
1143	'CacpureR1545'	0	0	0	0	0	0	0	0	0	'nucleotide metabolism'	'atp + glcn --> adp + 6pgc'	0
1144	'CacpureR1546'	0	0	0	0	0	0	0	0	0	'nucleotide metabolism'	'atp + dgsn <==> adp + dgmp'	1
1145	'CacpureR1547'	0.00406329	0.00308394	0.00186089	0.00217421	0.00234286	0.00299454	0.00223392	0.00188828	0.00147918	'nucleotide metabolism'	'atp + dtdp --> adp + dttp'	0
1146	'CacpureR1548'	0.00406329	0.00308394	0.00186089	0.00217421	0.00234286	0.00299454	0.00223392	0.00188828	0.00147918	'ATP:dTMP phosphotransferase'	'atp + dtmp <==> adp + dtdp'	1
1147	'CacpureR1551'	0.00234215	0.00177763	0.00107265	0.00125325	0.00135046	0.0017261	0.00128767	0.00108844	0.000852626	'nucleotide metabolism'	'atp + dad-2 --> adp + damp'	0
1148	'CacpureR1552'	0.00406329	0.0113564	0.00685261	0.00800638	0.00862741	0.00299454	0.00223392	0.00695346	0.00544699	'nucleotide metabolism'	'atp + dcdp --> adp + dctp'	0
1149	'CacpureR1553'	0	0	0	0	0	0	0	0	0	'nucleotide metabolism'	'atp + ptth <==> adp + pan4p'	1
1150	'CacpureR1555'	0	0	0	0	0	0	0	0	0	'nucleotide metabolism'	'atp + 4r5au --> h2o + adp + 5apru'	0
1151	'CacpureR1556'	0	0	0	0	0	0	0	0	0	'ATP:sulfate adenylyltransferase'	'atp + Selenate <==> ppi + Adenylylselenate'	1
1152	'CacpureR1557'	0	0	0	0	0	0	0	0	0	'ATP:cobinamide Cobeta-adenosyltransferase'	'atp + cbi <==> pppi + adocbi'	1
1153	'CacpureR1558'	0	0	0	0	0	0	0	0	0	'rxn07291'	'atp + C15810 <==> ppi + C15813'	1
1154	'CacpureR1560'	0	0	0	0	0	0	0	0	0	'4-Methyl-2-oxopentanoate:NAD+ oxidoreductase'	'nad + coa + 4mop <==> nadh + co2 + ivcoa'	1
1155	'CacpureR1561'	0	2.51484	0	0.178118	0	0	0	0.154693	0	'folate biosynthesis'	'nad + gly + thf --> nadh + co2 + nh4 + mlthf'	0
1156	'CacpureR1562'	0	0	0	0	0	0	0	0	0	'formate lyase'	'nad + for --> nadh + co2'	0
1157	'CacpureR1563'	0	0	0	0	0	0	0	0	0	'Hydrogenase'	'nad + h + fdxrd --> nadh + fdxox'	0
1158	'CacpureR1564'	0.0776216	0.0589129	0.0355489	0.0415342	0.0447559	0.0572051	0.0426748	0.036072	0.028257	'(S)-Dihydroorotate:(acceptor) oxidoreductase'	'nad + dhor-S <==> nadh + (1) h + orot'	1
1159	'CacpureR1565'	0	0	0	0	0	0	0	0	0	'3,4-Dihydroxyphenylethyleneglycol:NAD+ oxidoreductase'	'nad + 3,4-Dihydroxyphenylethyleneglycol <==> nadh + h + 3,4-Dihydroxymandelaldehyde'	1
1160	'CacpureR1566'	0	0	0	0	0	0	0	0	0	'3-Mercaptolactate:NAD+ oxidoreductase'	'nad + 3-Mercaptolactate <==> nadh + h + mercppyr'	1
1161	'CacpureR1567'	0	0	0	0	0	0	0	0	0	'2-Hydroxybutyrate:NAD+ oxidoreductase'	'nad + 2hbut <==> nadh + h + 2obut'	1
1162	'CacpureR1568'	0	0	0	0	0	0	0	0	0	'hydrolysis'	'nadh + akg + gln-L + h --> nad + (2) glu-L'	0
1163	'CacpureR1570'	0	0	0	0	0	0	0	0	0	'enoyl-ACP:NAD+ oxidoreductase '	'nadh + h + 6-methyl-trans-oct-2-enoyl-ACP --> nad + 6-methyl-octanoyl-ACP'	0
1164	'CacpureR1571'	0	0	0	0	0	0	0	0	0	'enoyl-ACP:NAD+ oxidoreductase '	'nadh + h + 8-methyl-trans-dec-2-enoyl-ACP --> nad + 8-methyl-decanoyl-ACP'	0
1165	'CacpureR1572'	0	0	0	0	0	0	0	0	0	'enoyl-ACP:NAD+ oxidoreductase '	'nadh + h + 7-methyl-trans-oct-2-enoyl-ACP --> nad + 7-methyl-octanoyl-ACP'	0
1166	'CacpureR1573'	0	0	0	0	0	0	0	0	0	'enoyl-ACP:NAD+ oxidoreductase '	'nadh + h + 15-methyl-trans-hexa-dec-2-enoyl-ACP --> nad + 15-methyl-hexa-decanoyl-ACP'	0
1167	'CacpureR1574'	0.0187372	0	0	0.010026	0.0108037	0.0138088	0.0103013	0.00870749	0	'enoyl-ACP:NAD+ oxidoreductase '	'nadph + h + h2mb4p --> h2o + nadp + ipdp'	0
1168	'CacpureR1575'	0	0	0	0	0	0	0	0	0	'enoyl-ACP:NAD+ oxidoreductase '	'nadph + h + 4-methyl-trans-hex-2-enoyl-ACP --> nadp + 4-methyl-hexanoyl-ACP'	0
1169	'CacpureR1576'	0	0	0	0	0	0	0	0	0	'enoyl-ACP:NAD+ oxidoreductase '	'nadph + h + 10-methyl-trans-dodec-2-enoyl-ACP --> nadp + 10-methyl-dodecanoyl-ACP'	0
1170	'CacpureR1577'	0	0	0	0	0	0	0	0	0	'enoyl-ACP:NAD+ oxidoreductase '	'nadph + h + 12-methyl-trans-tetra-dec-2-enoyl-ACP --> nadp + 12-methyl-tetra-decanoyl-ACP'	0
1171	'CacpureR1578'	0	0	0	0	0	0	0	0	0	'enoyl-ACP:NAD+ oxidoreductase '	'nadph + h + 14-methyl-trans-hexa-dec-2-enoyl-ACP --> nadp + 14-methyl-hexa-decanoyl-ACP'	0
1172	'CacpureR1579'	0	0	0	0	0	0	0	0	0	'enoyl-ACP:NAD+ oxidoreductase '	'nadph + h + 5-methyl-trans-hex-2-enoyl-ACP --> nadp + 5-methyl-hexanoyl-ACP'	0
1173	'CacpureR1580'	0	0	0	0	0	0	0	0	0	'enoyl-ACP:NAD+ oxidoreductase '	'nadph + h + 9-methyl-trans-dec-2-enoyl-ACP --> nadp + 9-methyl-decanoyl-ACP'	0
1174	'CacpureR1581'	0	0	0	0	0	0	0	0	0	'enoyl-ACP:NAD+ oxidoreductase '	'nadph + h + 11-methyl-trans-dodec-2-enoyl-ACP --> nadp + 11-methyl-dodecanoyl-ACP'	0
1175	'CacpureR1582'	0	0	0	0	0	0	0	0	0	'enoyl-ACP:NAD+ oxidoreductase '	'nadph + h + 13-methyl-trans-tetra-dec-2-enoyl-ACP --> nadp + 13-methyl-tetra-decanoyl-ACP'	0
1176	'CacpureR1583'	0	0	0	0	0	0	0	0	0	'Hydrogenase'	'nadp + h + fdxrd --> nadph + fdxox'	0
1177	'CacpureR1584'	0	0	0	0	0	0	0	0	0	'Glycolate:NADP+ oxidoreductase'	'nadp + glyclt <==> nadph + glx + h'	1
1178	'CacpureR1585'	0	0	0	0	0	0	0	0	0	'(R)-Glycerate:NADP+ oxidoreductase'	'nadp + glyc-R <==> nadph + h + 2h3opp'	1
1179	'CacpureR1586'	0	0	0	0	0	0	0	0	0	'D-Ribitol-5-phosphate:NADP+ 2-oxidoreductase'	'nadp + Ribitol 5-phosphate <==> nadph + (1) h + ru5p-D'	1
1180	'CacpureR1587'	0	0	0	0	0	0	0	0	0	'sugar metabolism'	'nadp + g6p-B --> nadph + (1) h + 6pgl'	0
1181	'CacpureR1588'	0	0	0	0	0	0	0	0	0	'dTDP-6-deoxy-L-mannose:NADP+ 4-oxidoreductase'	'nadp + dtdprmn <==> nadph + h + dtdp4d6dm'	1
1182	'CacpureR1589'	0	0	0	-3.16833e-29	0	0	0	9.27948e-31	1.09838e-28	'O2 transport via diffusion'	'o2[e] <==> o2'	1
1183	'CacpureR1590'	-0.196299	-0.148986	-0.0899004	-0.105037	-0.113184	-0.144667	-0.107921	-0.0912234	-0.0714599	'succinate synthase'	'adp + pi + succoa --> atp + coa + succ'	1
1184	'CacpureR1592'	0.00683621	0.00518851	0.00313082	0.00365796	0.00394169	0.00503811	0.00375841	0.0031769	0.00248862	'nucleotide metabolism'	'h + pi + thymd <==> thym + 2dr1p'	1
1185	'CacpureR1599'	0	0	0	0	0	0	0	0	0	'nucleotide metabolism'	'h2o + 5aprbu --> pi + h + 4r5au'	0
1186	'CacpureR1601'	0	0	0	0	0	0	0	0	0	'sugar metabolism'	'h + pi + starch <==> g1p + 14glun'	1
1187	'CacpureR1603'	0.0741358	0.0562673	0.0339525	0.0396691	0.042746	-0.0546362	0.0407584	-0.0344522	-0.0269881	'hydrolysis'	'coa + hdca <==> h2o + acoa'	1
1188	'CacpureR1605'	-3.76869e-29	0	0	9.95658e-25	0	0	0	0	0	'CO2 transport via diffusion'	'co2[e] <==> co2'	1
1189	'CacpureR1606'	0	0	0	0	0	0	0	0	0	'nucleotide metabolism'	'ppi + 35cgmp --> gtp'	0
1190	'CacpureR1607'	0	0	0	0	0	0	0	0	0	'Nicotinate D-ribonucleotide:pyrophosphate phosphoribosyltransferase'	'ppi + nicrnt <==> (1) h + prpp + nac'	1
1191	'CacpureR1608'	0	0	0	0	0	0	0	0	0	'Proton exchange transporter'	'nh4[e] + (1) h <==> nh4 + (1) h[e]'	1
1192	'CacpureR1609'	0	0	0	0	0	0	0	0	0	'acyl-coa dehydrogenase'	'fad + 2mbcoa <==> fadh2 + 2mb2coa'	1
1193	'CacpureR1611'	0	0	0	0	0	0	0	0	0	'folate biosynthesis'	'amet + his-L <==> ahcys + (1) h + NPmehis'	1
1194	'CacpureR1612'	0	0	0	0	0	0	0	0	0	'folate biosynthesis'	'amet + N-Methyltyramine <==> ahcys + (1) h + Hordenine'	1
1195	'CacpureR1614'	0.0187372	0.0142211	0.0085812	0.010026	0.0108037	0.0138088	0.0103013	0.00870749	0.00682101	'amino acid biosynthesis'	'pyr + (1) h + g3p --> co2 + dxyl5p'	0
1196	'CacpureR1615'	0.0388827	0.029511	0.0178073	0.0208056	0.0224194	0.0286555	0.0213769	0.0180694	0.0141547	'amino acid biosynthesis'	'pyr + orn <==> ala-L + glu5sa'	1
1197	'CacpureR1617'	0	0	0	0	0	0	0	0	0	'amino acid biosynthesis'	'glu-L + frmd --> h2o + forglu'	0
1198	'CacpureR1618'	0.00234215	0.00177763	0.00107265	0.00125325	0.00135046	0.0017261	0.00128767	0.00108844	0.000852626	'ubiquinone biosynthesis'	'akg + h + ichor --> co2 + pyr + 2shchc'	0
1199	'CacpureR1619'	0	0	0	0	0	0	0	0	0	'L-Cysteine:2-oxoglutarate aminotransferase'	'akg + cys-L <==> glu-L + mercppyr'	1
1200	'CacpureR1621'	0	0	0	0	0	0	0	0	0	'L-Cysteate:2-oxoglutarate aminotransferase'	'akg + Lcyst <==> glu-L + 3spyr'	1
1201	'CacpureR1622'	0	0	0	0	0	0	0	0	0	'3-Sulfino-L-alanine:2-oxoglutarate aminotransferase'	'akg + 3sala <==> glu-L + 3-Sulfinopyruvate'	1
1202	'CacpureR1623'	0	0	0	0	0	0	0	0	0	'4-Hydroxy-L-glutamate:2-oxoglutarate aminotransferase'	'akg + 4hglu <==> glu-L + 4h2oglt'	1
1203	'CacpureR1624'	0	0	0	0	0	0	0	0	0	'Acetyl-L,L-diaminopimelate aminotransferase'	'akg + 26dapime <==> glu-L + acamoxm'	1
1204	'CacpureR1625'	0	0	0	0	0	0	0	0	0	'amino acid biosynthesis'	'h2o2 + (2) gthrd --> (2) h2o + gthox'	0
1205	'CacpureR1626'	0.00719711	0.00546243	0.00329611	0.00385107	0.00414979	0.00530408	0.00395683	0.00334462	0.00262	'UDPglucose:1,2-diacylglycerol 3-D-glucosyltransferase'	'udpg + 12dgr <==> udp + 3g12dgr SA'	1
1206	'CacpureR1627'	0.00684437	0.00519471	0.00313456	0.00366233	0.0039464	0.00504413	0.0037629	0.00318069	0.0024916	'Diglucosyl diacylglycerol synthase'	'udpg + 3g12dgr SA <==> udp + cll 416'	1
1207	'CacpureR1628'	0	0	0	0	0	0	0	0	0	'stearoyl-UDP-glucosyltransferase (monoglucosyl)'	'udpg + 12dgr180 <==> udp + Monoglucosyl-1,2 distearoylglycerol'	1
1208	'CacpureR1629'	0	0	0	0	0	0	0	0	0	'isoheptadecanoyl-UDP-glucosyltransferase (monoglucosyl)'	'udpg + 1,2-Diisoheptadecanoyl-sn-glycerol <==> udp + Monoglucosyl-1,2 diisoheptadecanoylglycerol'	1
1209	'CacpureR1630'	0	0	0	0	0	0	0	0	0	'anteisoheptadecanoyl-UDP-glucosyltransferase (monoglucosyl)'	'udpg + 1,2-Dianteisoheptadecanoyl-sn-glycerol <==> udp + Monoglucosyl-1,2 dianteisoheptadecanoylglycerol'	1
1210	'CacpureR1631'	0	0	0	0	0	0	0	0	0	'stearoyl-UDP-glucosyltransferase (diglucosyl)'	'udpg + Monoglucosyl-1,2 distearoylglycerol <==> udp + Diglucosyl-1,2 distearoylglycerol'	1
1211	'CacpureR1632'	0	0	0	0	0	0	0	0	0	'isoheptadecanoyl-UDP-glucosyltransferase (diglucosyl)'	'udpg + Monoglucosyl-1,2 diisoheptadecanoylglycerol <==> udp + Diglucosyl-1,2 diisoheptadecanoylglycerol'	1
1212	'CacpureR1633'	0	0	0	0	0	0	0	0	0	'anteisoheptadecanoyl-UDP-glucosyltransferase (diglucosyl)'	'udpg + Monoglucosyl-1,2 dianteisoheptadecanoylglycerol <==> udp + Diglucosyl-1,2 dianteisoheptadecanoylglycerol'	1
1213	'CacpureR1635'	0	0	0	0	0	0	0	0	0	'Proton exchange transporter'	'glc-D[e] + h[e] --> glc-D + h'	0
1214	'CacpureR1637'	-2.51021	5.31228	1.8753	-0.850863	0.00365031	8.63515	0.357272	9.64759	1.27758	'acetate transport in/out via proton symport'	'ac[e] + h[e] <==> ac + h'	1
1215	'CacpureR1638'	-2.51021	5.31228	1.8753	-0.850863	0.00365031	8.63515	0.357272	9.64759	2.81265	'Acetoacetyl-CoA:acetate CoA-transferase'	'ac + aacoa <==> accoa + acac'	1
1216	'CacpureR1639'	-7.11198e-17	3.55323e-17	5.33399e-17	-1.40283e-16	8.88998e-18	-6.29569e-33	1.778e-17	8.88998e-17	1.55506e-17	'amino acid biosynthesis'	'gly + cys-L + dxyl5p <==> (3) h2o + co2 + ala-L + 4mpetz'	1
1217	'CacpureR1640'	0.00148751	0.00112898	0.000681246	0.000795947	0.000857685	0.00109626	0.000817804	0.000691271	0.000541507	'Proton exchange transporter'	'succ + h --> succ[e] + h[e]'	0
1218	'CacpureR1641'	0.000821424	0.00062344	0.000376193	0.000439532	0.000473625	0.000605368	0.000451602	0.000381729	0.000299027	'Biomass precursor synthesis'	'uacgam + cdpglyc <==> cpde0004'	1
1219	'CacpureR1642'	0	0	0	0	0	0	0	0	0	'UDP-N-acetyl-D-glucosamine 2-epimerase'	'uacgam <==> uacmam'	1
1220	'CacpureR1643'	0.00175802	0.0013343	0.000805134	0.000940694	0.00101366	0.00129562	0.000966526	0.000816983	0.000639983	'Biomass precursor synthesis'	'lys-L + pg120 <==> h2o + 3-Phosphatidyl-1-(3-O-L-lysyl)glycerol'	1
1221	'CacpureR1644'	0.00148751	0.00112898	0.000681246	0.000795947	0.000857685	0.00109626	0.000817804	0.000691271	0.000541507	'amino acid biosynthesis'	'asp-L + fum --> succ + iasp + h'	0
1222	'CacpureR1645'	0	0	0	0	0	0	0	0.0147102	0	'nucleotide metabolism'	'paps + trdrd --> pap + so3 + trdox'	0
1223	'CacpureR1646'	0.0316542	0.0240248	0.0144969	0.0169377	0.0182515	0.0233284	0.0174029	0.0147102	0.0115233	'sulfate transport in via proton symport'	'so4[e] + h[e] <==> so4 + h'	1
1224	'CacpureR1648'	0	0	0	0	0	0	0	0	0	'CTP:D-ribitol-5-phosphate cytidylyltransferase'	'ctp + Ribitol 5-phosphate <==> ppi + CDP-ribitol'	1
1225	'CacpureR1649'	0.000821424	0.00062344	0.000376193	0.000439532	0.000473625	0.000605368	0.000451602	0.000381729	0.000299027	'CTP:sn-glycerol-3-phosphate cytidylyltransferase'	'ctp + glyc3p <==> ppi + cdpglyc'	1
1226	'CacpureR1651'	0	0	0	0	0	0	0	0	0	'nucleotide metabolism'	'ser-L + cdpdag <==> cmp + ps PA + h'	1
1227	'CacpureR1652'	0	0	0	0	0	0	0	0	0	'L-Serine hydro-lyase (deaminating)'	'ser-L <==> h2o + Dehydroalanine'	1
1228	'CacpureR1653'	-0.163946	-0.111018	-0.181175	-0.910544	-0.459034	-0.1078	-0.080418	-0.294221	-0.0532486	'2-Acetolactate pyruvate-lyase (carboxylating)'	'thmpp + alac-S <==> pyr + 2-Hydroxyethyl-ThPP'	1
1229	'CacpureR1654'	0.17251	0.0996567	2.6207	4.89769	0	8.63048	0.357272	6.20762	0.236567	'decarboxylase'	'h + acac --> co2 + acetone'	0
1230	'CacpureR1655'	0	0	0	0	0	0	0	0	0	'decarboxylase'	'h + hpyr --> co2 + gcald'	0
1231	'CacpureR1656'	0	0	0	0	0	0	0	0.942801	0	'decarboxylase'	'h + msa --> co2 + acald'	0
1232	'CacpureR1657'	0	0	0	0	0	0	0	0	0	'nucleotide metabolism'	'tsul + trdrd + acser --> ac + so3 + cys-L + trdox'	0
1233	'CacpureR1658'	0	0	0	0	0	0	0	0	0	'nucleotide metabolism'	'tsul + trdrd + achms --> ac + so3 + hcys-L + trdox'	0
1234	'CacpureR1659'	0.0176727	0	0.114186	0.832276	0.374695	0	-1.67375e-29	0.226246	0	'decarboxylase'	'h + alac-S --> co2 + actn-R'	0
1235	'CacpureR1660'	0	0	0	0	0	0	0	0	0	'amino acid biosynthesis'	'scys-L + O-Phosphorylhomoserine <==> pi + L-Selenocystathionine + (1) h'	1
1236	'CacpureR1661'	0	0	0	0	0	0	0	0	0	'(R)-2-Methylmalate hydro-lyase'	'D-Citramalate <==> h2o + Citraconate'	1
1237	'CacpureR1662'	0	0	0	0	0	0	0	0	0	'folate biosynthesis'	'h + 5fthf <==> h2o + methf'	1
1238	'CacpureR1663'	0	0	0	0	0	0	0	0	0	'decarboxylase'	'h + 2aobut --> co2 + aact'	0
1239	'CacpureR1666'	0.0841222	0.0638467	0.038526	0.0450126	0.0485041	0.0619959	0.0462487	0.039093	0.0306235	'decarboxylase'	'h + 3c4mop --> co2 + 4mop'	0
1240	'CacpureR1668'	0	0	0	0	0	0	0	0	0	'Biomass precursor synthesis'	'h + amopbut-L --> co2 + 1-AMINO-PROPAN-2-ONE-3-PHOSPHATE'	0
1241	'CacpureR1669'	0	0	0	0	0	0	0	0	0	'Biomass precursor synthesis'	'h + 5-Hydroxy-2-oxo-4-ureido-2,5-dihydro-1H-imidazole-5-carboxylate --> co2 + alltn'	0
1242	'CacpureR1670'	0	0	0	0	0	0	0	0	0	'Biomass precursor synthesis'	'h + 5-Hydroxy-2-oxo-4-ureido-2,5-dihydro-1H-imidazole-5-carboxylate --> co2 + (R)-Allantoin'	0
1243	'CacpureR1671'	0	0	0	0	0	0	0	0	0	'Proton exchange transporter'	'h[e] + btn[e] --> h + btn'	0
1244	'CacpureR1672'	-1.88825	3.12253	4.8662	5.99942	-3.49364	7.03527	-3.68846	5.12594	-2.44231	'L-lactate reversible transport via proton symport'	'h[e] + lac-L[e] <==> h + lac-L'	1
1245	'CacpureR1673'	0	0	0	0	0	0	0	0	0	'potassium irreversible transport via proton symporter'	'h[e] + k[e] <==> h + k'	1
1246	'CacpureR1674'	0.187302	-5.21262	0.745391	5.74855	-0.00365031	-0.00466567	8.14116e-18	-3.43997	-2.57608	'butanoate transport in via proton symport'	'h[e] + but[e] <==> h + but'	1
1247	'CacpureR1675'	0	0	0	0	0	0	0	0	0	'Proton exchange transporter'	'h[e] + thm[e] --> h + thm'	0
1248	'CacpureR1676'	0	0	0	0	0	0	0	0	0	'Proton exchange transporter'	'h[e] + 4abz[e] --> h + 4abz'	0
1249	'CacpureR1677'	0	0	0	0	0	0	0	0	0	'rxn07296'	'tyr-L + dxyl5p + C15815 <==> 4mpetz'	1
1250	'CacpureR1678'	0	0	0	0	0	0	0	0	0	'rxn07297'	'tyr-L + Iminoglycine + C15815 <==> 4mpetz'	1
1251	'CacpureR1679'	0	0	0	0	0	0	0	0	0	'Urea transport via facilitate diffusion'	'urea[e] <==> urea'	1
1252	'CacpureR1681'	0	0	0	0	0	0	0	0	0	'Biomass precursor synthesis'	'ala-L + C15812 <==> cys-L + C15811'	1
1253	'CacpureR1683'	0	0	0	0	0	0	0	0	0	'fumurate reductase'	'fum + fadh2 --> fad + succ'	0
1254	'CacpureR1690'	0.00234215	-0.0124434	-0.00750855	0.00125325	0.00135046	0.0017261	0.00128767	0.00108844	0.000852626	'Isopentenyl-diphosphate delta3-delta2-isomerase'	'ipdp <==> dmpp'	1
1255	'CacpureR1691'	0	0	0	0	0	0	0	0	0	'Biomass precursor synthesis'	'ala-D + pg120 + Glycerophosphoglycoglycerolipid <==> Lipoteichoic acid content'	1
1256	'CacpureR1692'	0	0	0	0	0	0	0	0	0	'Biomass precursor synthesis'	'h + acgam + Protein N-pros-phosphohistidine <==> acgam6p + Protein histidine'	1
1257	'CacpureR1693'	0	0	0	0	0	0	0	0	0	'Biomass precursor synthesis'	'4hbz + Polyprenyl diphosphate <==> ppi + 4-Hydroxy-3-polyprenylbenzoate'	1
1258	'CacpureR1694'	0	0	0	0	0	0	0	0	0	'D-Xylose ketol-isomerase'	'xyl-D <==> xylu-D'	1
1259	'CacpureR1695'	0	0	0	0	0	0	0	0	0	'LacR'	'lac-L <==> lac-D'	1
1260	'CacpureR1698'	0.17251	0.0996567	2.6207	4.89769	0	8.63048	0.357272	6.20762	0.236567	'Proton exchange transporter'	'acetone + h --> acetone[e] + h[e]'	0
1261	'CacpureR1699'	0	0	0	0	0	0	0	0	0	'Biomass precursor synthesis'	'h + malt + Protein N-pros-phosphohistidine <==> malt6p + Protein histidine'	1
1262	'CacpureR1700'	0	0	0	0	0	0	0	0	0	'Biomass precursor synthesis'	'hdca --> cpde0001'	0
1263	'CacpureR1701'	0.00234215	0.00177763	0.00107265	0.00125325	0.00135046	0.0017261	0.00128767	0.00108844	0.000852626	'Chorismate hydroxymutase'	'chor <==> ichor'	1
1264	'CacpureR1702'	0	0	0	0	0	0	0	0	0	'amino acid biosynthesis'	'glcn <==> h2o + 2ddglcn'	1
1265	'CacpureR1703'	0	0	0	0	0	0	0	0	0	'sedoheptulose 7-phosphate isomerase'	's7p <==> gmhep7p'	1
1266	'CacpureR1704'	0.0316542	0.0240248	0.0144969	0.0169377	0.0182515	0.0233284	0.0174029	0.0147102	0.0115233	'amino acid biosynthesis'	'h2s + achms --> ac + h + hcys-L'	0
1267	'CacpureR1705'	0	0	0	0	0	0	0	0	0	'amino acid biosynthesis'	'h2s + suchms <==> succ + h + hcys-L'	1
1268	'CacpureR1706'	0	0	0	0	0	0	0	0	0	'amino acid biosynthesis'	'spmd + ametam <==> (1) h + 5mta + sprm'	1
1269	'CacpureR1708'	-2.80351	1.58127	-1.17642	4.1461	-0.596068	13.1318	-0.564871	5.04283	-4.48519	'Proton exchange transporter'	'etoh + h <==> etoh[e] + h[e]'	1
1270	'CacpureR1709'	0	0	0	0	0	0	0	0	0	'5-Dehydro-4-deoxy-D-glucarate tartronate-semialdehyde-lyase'	'5d4dglcr <==> pyr + 2h3opp'	1
1271	'CacpureR1710'	-7.44656	-8.01049	-7.63172	-10.0244	-7.75524	-8.82907	-7.64516	-10.0361	-6.82693	'Nitrogen exchange, diffusion'	'n2[e] <==> n2'	1
1272	'CacpureR1711'	0	0	0	0	0	0	0	0	0	'sugar metabolism'	'glcr --> h2o + 5d4dglcr'	0
1273	'CacpureR1712'	0	0	0	0	0	0	0	0	0	'sugar metabolism'	'glcr --> h2o + 2-Dehydro-3-deoxy-D-glucarate'	0
1274	'CacpureR1713'	0	0	0	0	0	0	0	0	0	'nucleotide metabolism'	'acser + seln --> ac + h + scys-L'	0
1275	'CacpureR1714'	0	0	0	0	0	0	0	0	0	'nucleotide metabolism'	'achms + scys-L --> ac + h + L-Selenocystathionine'	0
1276	'CacpureR1715'	0	0.0950561	0.0774194	0	0.0782552	0.143645	0	0	0.125153	'nucleotide metabolism'	'h + tre + Protein N-pros-phosphohistidine <==> tre6p + Protein histidine'	1
1277	'CacpureR1716'	0	0	0	0	0	0	0	0	0	'nucleotide metabolism'	'suchms + scys-L <==> succ + (1) h + L-Selenocystathionine'	1
1278	'CacpureR1718'	0	0	0	0	0	0	0	0	0	'4-Hydroxy-2-oxoglutarate glyoxylate-lyase'	'4h2oglt <==> pyr + glx'	1
1279	'CacpureR1719'	0	0	0	0	0	0	0	0	0	'(S)-3-Hydroxybutanoyl-CoA hydro-lyase'	'3hbycoa <==> h2o + butd2coa'	1
1280	'CacpureR1720'	0	5.21262	5.23935	0	0	0	0	3.43997	2.57608	'(S)-3-Hydroxybutanoyl-CoA 3-epimerase'	'3hbycoa <==> (R)-3-Hydroxybutanoyl-CoA'	1
1281	'CacpureR1721'	0.0388827	0.029511	0.0178073	0.0208056	0.0224194	0.0286555	0.0213769	0.0180694	0.0141547	'nucleotide metabolism'	'glu5sa --> h2o + h + 1pyr5c'	0
1282	'CacpureR1723'	7.11198e-17	-3.55323e-17	-5.33399e-17	1.40283e-16	-8.88998e-18	0	-1.778e-17	-8.88998e-17	-1.55506e-17	'nucleotide metabolism'	'4ahmmp --> air'	0
1283	'CacpureR1724'	0	0	0	0	0	0	0	0	0	'nucleotide metabolism'	'h + acmum + Protein N-pros-phosphohistidine <==> Protein histidine + acmum6p'	1
1284	'CacpureR1725'	0.00234215	0.00177763	0.00107265	0.00125325	0.00135046	0.0017261	0.00128767	0.00108844	0.000852626	'nucleotide metabolism'	'sbzcoa --> coa + dhna'	0
1285	'CacpureR1726'	0	0	0	0	0	0	0	0	0	'nucleotide metabolism'	'6a2ohxnt --> h2o + h + 1pipdn2c'	0
1286	'CacpureR1727'	0	0	0	0	0	0	0	0	0	'folate biosynthesis'	'5fthf <==> 10fthf'	1
1287	'CacpureR1728'	0	0	0	0	0	0	0	0	0	'nucleotide metabolism'	'L-2-Amino-6-oxopimelate --> h2o + h + thdp'	0
1288	'CacpureR1729'	0	0	0	0	0	0	0	0	0	'nucleotide metabolism'	'2-Dehydro-3-deoxy-D-glucarate --> pyr + 2h3opp'	0
1289	'CacpureR1730'	0	0	0	0	0	0	0	0	0	'nucleotide metabolism'	'L2aadp6sa --> h2o + h + thp2c'	0
1290	'CacpureR1731'	0	0	0	0	0	0	0	0	0	'2-Amino-4-hydroxy-6-(erythro-1,2,3-trihydroxypropyl)'	'ahdt <==> h + pppi + 6pthp'	1
1291	'CacpureR1732'	0	0	0	0	0	0	0	0	0	'rxn06818'	'seasmet + R <==> Se-Adenosylselenohomocysteine + CH3-R'	1
1292	'CacpureR1733'	0	0	0	0	0	0	0	0	0	'nucleotide metabolism'	'btamp + Apo-[carboxylase] <==> amp + btn cbxl'	1
1293	'CacpureR1735'	0.193633	0	5.98474	5.74855	0	0	0	0	0	'Proton exchange transporter'	'n-Butanol + h --> n-Butanol[e] + h[e]'	0
1294	'CacpureR1736'	0	0	0	0	0	0	1.16622e-15	0	0	'sugar metabolism'	'4adcho --> pyr + h + 4abz'	0
1295	'CacpureR1737'	0	0	0	0	0	0	0	0	0	'exporter'	'trdrd[e] --> trdrd'	0
1296	'CacpureR1738'	0	0	0	0	0	0	0	0	0	'decarboxylase'	'h + ps PA <==> co2 + pe PA'	1
1297	'CacpureR1739'	0.0370679	0.0281336	0.0169762	0.0198345	0.021373	-0.0273181	0.0203792	-0.0172261	-0.013494	'Biomass precursor synthesis'	'acoa + glyc3p <==> coa + 1ag3p'	1
1298	'CacpureR1740'	0	0	0	0	0	0	0	0	0	'Biomass precursor synthesis'	'acoa + 1-Alkyl-sn-glycero-3-phosphate <==> coa + 2-Acyl-1-alkyl-sn-glycero-3-phosphate'	1
1299	'CacpureR1741'	0	0	0	0	0	0	0	0	0	'exporter'	'fdxrd[e] --> fdxrd'	0
1300	'CacpureR1742'	-26.6154	-29.9467	-10.3589	-36.3825	-28.2463	-34.7533	-27.6844	-34.1226	-23.6253	'diffusion'	'h2[e] <==> h2'	1
1301	'CacpureR1743'	0	0	0	0	0	0	0	0	0	'Biomass precursor synthesis'	'C15811 + C15813 <==> C15814'	1
1302	'CacpureR1744'	0	0	0	0	0	0	0	0	0	'rxn07294'	'C15814 <==> C15815'	1
1303	'CacpureR1745'	0.00473644	0.00359484	0.00216918	0.0025344	0.00273099	0.00349064	0.002604	0.0022011	0.00172423	'Biomass precursor synthesis'	'pg120 + cll 416 <==> 12dgr + Glycerophosphoglycoglycerolipid'	1
1304	'CacpureR1746'	0	0	0	0	0	0	0	0	0	'Teichoic acid (unsubstituted) export'	'''Prenol-45n teichoic acid + Peptidoglycan polymer (n-1 subunits) <==> udcpp + glycerol teichoic acid (n=45), linked, unsubstitute...'' <Preview truncated at 128 characters>'	1
1305	'CacpureR1747'	0	0	0	0	0	0	0	0	0	'Teichoic acid (glucose substituted) export'	'''Prenol-45n teichoic acid-glucose substituted + Peptidoglycan polymer (n-1 subunits) <==> udcpp + glycerol teichoic acid (n=45), ...'' <Preview truncated at 128 characters>'	1
1306	'CacpureR1748'	0	0	0	0	0	0	0	0	0	'Teichoic acid (D-alanine substituted) export'	'''Prenol-45n teichoic acid-alanine substituted + Peptidoglycan polymer (n-1 subunits) <==> udcpp + glycerol teichoic acid (n=45), ...'' <Preview truncated at 128 characters>'	1
1307	'CacpureBiomass'	0	0	0	0	0	0	0	0	0	'Biomass export'	'Biomass -->'	1
1308	'CacpureR1749'	0	0.0240248	0.0144969	0.0169377	0	0	0.0174029	0	0.0115233	'Fatty acid biosynthesis'	'nadh + h + tpalm2eACP --> nad + hedacp '	0
1309	'CacpureR1750'	0	0	0	0	0	0	0	0	0	'Fatty acid biosynthesis'	'nadh + h + tmrs2eACP --> nad + myrsACP '	0
1310	'CacpureR1751'	0.00633085	0	0	0	0.00365031	0.00466567	0	0	0	'Fatty acid biosynthesis'	'h + nadph + tmrs2eACP --> nadp + myrsACP '	0
1311	'CacpureR1752'	0	0	0	0	0	0	0	0	0	'Fatty acid biosynthesis'	'h + ddcaACP + malACP --> co2 + 3oxtdACP + ACP '	0
1312	'CacpureR1753'	0.0804667	0.0562673	0.0339525	0.0396691	0.0463963	0.0593019	0.0407584	0.0344522	0.0269881	'Fatty acid biosynthesis'	'nadh + h + 2tddACP --> nad + ddcaACP '	0
1313	'CacpureR1754'	0	0	0	0	0	0	0	0	0	'Fatty acid biosynthesis'	'h + decACP + malACP --> co2 + 3oxddACP + ACP '	0
1314	'CacpureR1755'	0.0804667	0.0562673	0.0339525	0.0396691	0.0463963	0.0593019	0.0407584	0.0344522	0.0269881	'Fatty acid biosynthesis'	'nadh + h + 2tdeACP --> nad + decACP '	0
1315	'CacpureR1756'	0.0804667	0.0562673	0.0339525	0.0396691	0.0463963	0.0593019	0.0407584	0.0344522	0.0269881	'Fatty acid biosynthesis'	'h + octACP + malACP --> co2 + 3oxdeACP + ACP '	0
1316	'CacpureR1757'	0.0804667	0.0562673	0.0339525	0.0396691	0.0463963	0.0593019	0.0407584	0.0344522	0.0269881	'Fatty acid biosynthesis'	'nadh + h + 2toceACP --> nad + octACP '	0
1317	'CacpureR1758'	0.0804667	0.0562673	0.0339525	0.0396691	0.0463963	0.0593019	0.0407584	0.0344522	0.0269881	'Fatty acid biosynthesis'	'h + hexACP + malACP --> co2 + 3oxocACP + ACP '	0
1318	'CacpureR1759'	0.0804667	0.0562673	0.0339525	0.0396691	0.0463963	0.0593019	0.0407584	0.0344522	0.0269881	'Fatty acid biosynthesis'	'nadh + h + 2theACP --> nad + hexACP '	0
1319	'CacpureR1760'	0.0804667	0.0562673	0.0339525	0.0396691	0.0463963	0.0593019	0.0407584	0.0344522	0.0269881	'Fatty acid biosynthesis'	'h + malACP + butACP --> co2 + 3oxhACP + ACP '	0
1320	'CacpureR1761'	0.0804667	0.0562673	0.0339525	0.0396691	0.0463963	0.0593019	0.0407584	0.0344522	0.0269881	'Fatty acid biosynthesis'	'h + nadph + 2beACP --> nadp + butACP '	0
1321	'CacpureR1762'	0	0	0	0	0	0	0	0	0	'Fatty acid biosynthesis'	'h + malACP + acACP --> co2 + actACP + ACP '	0
1322	'CacpureR1763'	0.0804667	0.0562673	0.0339525	0.0396691	0.0463963	0.0593019	0.0407584	0.0344522	0.0269881	'Fatty acid biosynthesis'	'h + accoa + malACP --> co2 + coa + actACP '	0
1323	'CacpureR1764'	0	0	0	0	0	0	0	0	0	'Fatty acid biosynthesis'	'h + nadph + 3oxocdacp -> nadp + 3hc18acp '	0
1324	'CacpureR1765'	0	0	0	0	0	0	0	0	0	'β-oxidation'	'btcoa + fad <==> butd2coa + fadh2 '	1
1325	'CacpureR1766'	0.00633085	-8.59573e-18	-4.84291e-18	-2.5404e-18	0.00365031	0.00466567	-8.14116e-18	0	-2.25163e-18	'β-oxidation'	'fad + hxcoa <==> fadh2 + hx2coa '	1
1326	'CacpureR1767'	0.00633085	-8.59573e-18	-4.84291e-18	-2.5404e-18	0.00365031	0.00466567	-8.14116e-18	0	-2.25163e-18	'β-oxidation'	'fad + occoa <==> fadh2 + oc2coa '	1
1327	'CacpureR1768'	0.00633085	-8.59573e-18	-4.84291e-18	-2.5404e-18	0.00365031	0.00466567	-8.14116e-18	0	-2.25163e-18	'β-oxidation'	'dccoa + fad <==> dc2coa + fadh2 '	1
1328	'CacpureR1769'	0.00633085	-8.59573e-18	-4.84291e-18	-2.5404e-18	0.00365031	0.00466567	-8.14116e-18	0	-2.25163e-18	'β-oxidation'	'ddcoa + fad <==> trans-dd2coa + fadh2 '	1
1329	'CacpureR1770'	0.00633085	-8.59573e-18	-4.84291e-18	-2.5404e-18	0.00365031	0.00466567	-8.14116e-18	0	-2.25163e-18	'β-oxidation'	'fad + tdcoa <==> fadh2 + td2coa '	1
1330	'CacpureR1771'	0	0.0240248	0.0144969	0.0169377	0	0	0.0174029	0	0.0115233	'β-oxidation'	'fad + pmtcoa <==> fadh2 + hdd2coa '	1
1331	'CacpureR1772'	0	0	0	0	0	0	0	0	0	'β-oxidation'	'(2) 5aop --> (2) h2o + h + ppbng'	0
1332	'CacpureR1773'	0	0	0	0	0	0	0	0	0	'Fe(II):oxygen oxidoreductase'	'o2 + (4) h + (4) fe2 <==> (2) h2o + (4) fe3'	1
1333	'CacpureR1775'	0	0	0	0	0	0	0	0	0	'Protoporphyrin ferro-lyase'	'ppp9 + fe2 <==> pheme + (2) h'	1
1334	'CacpureR1776'	0	0	0	0	0	0	0	0	0	'decarboxylase'	'gly + h + succoa --> coa + co2 + 5aop'	0
1335	'CacpureR1777'	0	0	0	0	0	0	0	0	0	'5-Aminolevulinate:pyruvate aminotransferase'	'pyr + 5aop <==> ala-L + 4,5-Dioxopentanoate'	1
1336	'CacpureR1778'	0	0	0	0	0	0	0	0	0	'Uroporphyrinogen-III carboxy-lyase'	'(4) h + uppg3 <==> (4) co2 + cpppg3'	1
1337	'CacpureR1779'	0	0	0	0	0	0	0	0	0	'Protoporphyrinogen-IX:oxygen oxidoreductase'	'(3) o2 + (2) pppg9 <==> (6) h2o + (2) ppp9'	1
1338	'CacpureR1780'	0	0	0	0	0	0	0	0	0	'precorrin-3A,NADH:oxygen oxidoreductase (20-hydroxylating)'	'nadh + o2 + h + pre3a <==> h2o + nad + pre3b'	1
1339	'CacpureR1781'	0	0	0	0	0	0	0	0	0	'Precorrin 5 <=> Precorrin 6X'	'h2o + amet + pre5 <==> ahcys + ac + (2) h + pre6a'	1
1340	'CacpureR1782'	0	0	0	0	0	0	0	0	0	'ATP:cob(I)yrinic acid-a,c-diamide Cobeta-adenosyltransferase'	'atp + co1dam <==> pppi + adcobdam'	1
1341	'CacpureR1783'	0	0	0	0	0	0	0	0	0	'coproporphyrinogen-III:S-adenosyl-L-methionine'	'(2) amet + cpppg3 <==> (2) co2 + (2) met-L + pppg9 + (2) dad-5'	1
1342	'CacpureR1784'	0	0	0	0	0	0	0	0	0	'cobaltochelatase'	'h2o + atp + cobalt2 + hgbam <==> adp + pi + (2) h + co2dam'	1
1343	'CacpureR1785'	0	0	0	0	0	0	0	0	0	'cob(II)yrinic acid-a,c-diamide:FMN oxidoreductase'	'fmnh2 + (2) co2dam <==> fmn + (2) h + (2) co1dam'	1
1344	'CacpureR1786'	-0.00830193	-0.00630096	-0.00380209	-0.00444225	-0.00478682	-0.00611831	-0.00456424	-0.00385805	-0.0030222	'Biomass precursor synthesis'	'12dag3p <==> pa120'	1
1345	'CacpureR1787'	-1.85593	34.657	54.0329	60.8107	3.79265	30.7071	3.62674	53.4003	-0.508174	'NADPH:NAD+ oxidoreductase (B-specific)'	'nad + nadph <==> nadh + nadp'	1
1346	'CacpureR1788'	0.606879	3.36265	3.99902	11.7699	5.05397	6.40812	4.74403	11.0755	0.224893	'hydrolysis'	'ppi + h2o --> (2) pi + (2) h'	0
1347	'CacpureEx_1'	0	0	0	0	0	0	0	0	0	'Exchange reaction'	'h[e] <==>'	1
1348	'CacpureEx_2'	0	0	0	0	0	0	0	0	0	'Exchange reaction'	'k[e] <==>'	1
1349	'CacpureEx_3'	0	0	0	0	0	0	0	0	0	'Exchange reaction'	'zn2[e] <==>'	1
1350	'CacpureEx_4'	0	0	0	0	0	0	0	0	0	'Exchange reaction'	'cd2[e] <==>'	1
1351	'CacpureEx_5'	0	0	0	0	0	0	0	0	0	'Exchange reaction'	'gln-L[e] <==>'	1
1352	'CacpureEx_6'	0	0	0	0	0	0	0	0	0	'Exchange reaction'	'mnl[e] <==>'	1
1353	'CacpureEx_7'	0	0	0	0	0	0	0	0	0	'Exchange reaction'	'fru[e] <==>'	1
1354	'CacpureEx_8'	0	0	0	0	0	0	0	0	0	'Exchange reaction'	'mobd[e] <==>'	1
1355	'CacpureEx_9'	0	0	0	0	0	0	0	0	0	'Exchange reaction'	'mal-L[e] <==>'	1
1356	'CacpureEx_10'	0	0	0	0	0	0	0	0	0	'Exchange reaction'	'cellb[e] <==>'	1
1357	'CacpureEx_11'	0	0	0	0	0	0	0	0	0	'Exchange reaction'	'sucr[e] <==>'	1
1358	'CacpureEx_12'	0	0	0	0	0	0	0	0	0	'Exchange reaction'	'glyc3p[e] <==>'	1
1359	'CacpureEx_13'	0	0	0	0	0	0	0	0	0	'Exchange reaction'	'cl[e] <==>'	1
1360	'CacpureEx_14'	0	0	0	0	0	0	0	0	0	'Exchange reaction'	'no3[e] <==>'	1
1361	'CacpureEx_15'	0	0	0	0	0	0	0	0	0	'Exchange reaction'	'nh4[e] <==>'	1
1362	'CacpureEx_16'	0	0	0	0	0	0	0	0	0	'Exchange reaction'	'melib[e] <==>'	1
1363	'CacpureEx_17'	0	0	0	0	0	0	0	0	0	'Exchange reaction'	'na1[e] <==>'	1
1364	'CacpureEx_18'	0	0	0	0	0	0	0	0	0	'Exchange reaction'	'glyc[e] <==>'	1
1365	'CacpureEx_19'	0	0	0	0	0	0	0	0	0	'Exchange reaction'	'ferrich[e] <==>'	1
1366	'CacpureEx_20'	0	0	0	0	0	0	0	0	0	'Exchange reaction'	'ptrc[e] <==>'	1
1367	'CacpureEx_21'	0	0	0	0	0	0	0	0	0	'Exchange reaction'	'spmd[e] <==>'	1
1368	'CacpureEx_22'	0	0	0	0	0	0	0	0	0	'Exchange reaction'	'xan[e] <==>'	1
1369	'CacpureEx_23'	0	0	0	0	0	0	0	0	0	'Exchange reaction'	'cys-L[e] <==>'	1
1370	'CacpureEx_24'	0	0	0	0	0	0	0	0	0	'Exchange reaction'	'met-L[e] <==>'	1
1371	'CacpureEx_25'	0	0	0	0	0	0	0	0	0	'Exchange reaction'	'metox[e] <==>'	1
1372	'CacpureEx_26'	0	0	0	0	0	0	0	0	0	'Exchange reaction'	'metox-R[e] <==>'	1
1373	'CacpureEx_27'	0	0	0	0	0	0	0	0	0	'Exchange reaction'	'met-D[e] <==>'	1
1374	'CacpureEx_28'	0	0	0	0	0	0	0	0	0	'Exchange reaction'	'fe2[e] <==>'	1
1375	'CacpureEx_29'	0	0	0	0	0	0	0	0	0	'Exchange reaction'	'gal[e] <==>'	1
1376	'CacpureEx_30'	0	0	0	0	0	0	0	0	0	'Exchange reaction'	'arab-L[e] <==>'	1
1377	'CacpureEx_31'	0	0	0	0	0	0	0	0	0	'Exchange reaction'	'xyl-D[e] <==>'	1
1378	'CacpureEx_32'	0	0	0	0	0	0	0	0	0	'Exchange reaction'	'acgam[e] <==>'	1
1379	'CacpureEx_33'	0	0	0	0	0	0	0	0	0	'Exchange reaction'	'btn[e] <==>'	1
1380	'CacpureEx_34'	0	0	0	0	0	0	0	0	0	'Exchange reaction'	'salcn[e] <==>'	1
1381	'CacpureEx_35'	0	0	0	0	0	0	0	0	0	'Exchange reaction'	'arbt[e] <==>'	1
1382	'CacpureEx_36'	0	0	0	0	0	0	0	0	0	'Exchange reaction'	'rib-D[e] <==>'	1
1383	'CacpureEx_37'	0	0	0	0	0	0	0	0	0	'Exchange reaction'	'man[e] <==>'	1
1384	'CacpureEx_38'	0	0	0	0	0	0	0	0	0	'Exchange reaction'	'ser-L[e] <==>'	1
1385	'CacpureEx_39'	0	0	0	0	0	0	0	0	0	'Exchange reaction'	'gly[e] <==>'	1
1386	'CacpureEx_40'	0	0	0	0	0	0	0	0	0	'Exchange reaction'	'ser-D[e] <==>'	1
1387	'CacpureEx_41'	0	0	0	0	0	0	0	0	0	'Exchange reaction'	'ala-D[e] <==>'	1
1388	'CacpureEx_42'	0	0	0	0	0	0	0	0	0	'Exchange reaction'	'pro-L[e] <==>'	1
1389	'CacpureEx_43'	0	0	0	0	0	0	0	0	0	'Exchange reaction'	'for[e] <==>'	1
1390	'CacpureEx_44'	0	0	0	0	0	0	0	0	0	'Exchange reaction'	'no2[e] <==>'	1
1391	'CacpureEx_45'	0	0	0	0	0	0	0	0	0	'Exchange reaction'	'akg[e] <==>'	1
1392	'CacpureEx_46'	0	0	0	0	0	0	0	0	0	'Exchange reaction'	'ile-L[e] <==>'	1
1393	'CacpureEx_47'	0	0	0	0	0	0	0	0	0	'Exchange reaction'	'leu-L[e] <==>'	1
1394	'CacpureEx_48'	0	0	0	0	0	0	0	0	0	'Exchange reaction'	'val-L[e] <==>'	1
1395	'CacpureEx_49'	0	0	0	0	0	0	0	0	0	'Exchange reaction'	'pi[e] <==>'	1
1396	'CacpureEx_50'	0	0	0	0	0	0	0	0	0	'Exchange reaction'	'glu-L[e] <==>'	1
1397	'CacpureEx_51'	0	0	0	0	0	0	0	0	0	'Exchange reaction'	'galt[e] <==>'	1
1398	'CacpureEx_52'	0	0	0	0	0	0	0	0	0	'Exchange reaction'	'gam[e] <==>'	1
1399	'CacpureEx_53'	0	0	0	0	0	0	0	0	0	'Exchange reaction'	'acmana[e] <==>'	1
1400	'CacpureEx_54'	0	0	0	0	0	0	0	0	0	'Exchange reaction'	'tre[e] <==>'	1
1401	'CacpureEx_55'	0	0	0	0	0	0	0	0	0	'Exchange reaction'	'sbt-D[e] <==>'	1
1402	'CacpureEx_56'	0	0	0	0	0	0	0	0	0	'Exchange reaction'	'mg2[e] <==>'	1
1403	'CacpureEx_57'	0	0	0	0	0	0	0	0	0	'Exchange reaction'	'cobalt2[e] <==>'	1
1404	'CacpureEx_58'	0	0	0	0	0	0	0	0	0	'Exchange reaction'	'ura[e] <==>'	1
1405	'CacpureEx_59'	0	0	0	0	0	0	0	0	0	'Exchange reaction'	'thr-L[e] <==>'	1
1406	'CacpureEx_60'	0	0	0	0	0	0	0	0	0	'Exchange reaction'	'met-L-ala-L[e] <==>'	1
1407	'CacpureEx_61'	0	0	0	0	0	0	0	0	0	'Exchange reaction'	'gly-asp-L[e] <==>'	1
1408	'CacpureEx_62'	0	0	0	0	0	0	0	0	0	'Exchange reaction'	'ala-L-leu-L[e] <==>'	1
1409	'CacpureEx_63'	0	0	0	0	0	0	0	0	0	'Exchange reaction'	'gly-cys-L[e] <==>'	1
1410	'CacpureEx_64'	0	0	0	0	0	0	0	0	0	'Exchange reaction'	'L-alagly[e] <==>'	1
1411	'CacpureEx_65'	0	0	0	0	0	0	0	0	0	'Exchange reaction'	'gly-met-L[e] <==>'	1
1412	'CacpureEx_66'	0	0	0	0	0	0	0	0	0	'Exchange reaction'	'Gly-Tyr[e] <==>'	1
1413	'CacpureEx_67'	0	0	0	0	0	0	0	0	0	'Exchange reaction'	'ala-L-his-L[e] <==>'	1
1414	'CacpureEx_68'	0	0	0	0	0	0	0	0	0	'Exchange reaction'	'gly-glu-L[e] <==>'	1
1415	'CacpureEx_69'	0	0	0	0	0	0	0	0	0	'Exchange reaction'	'gly-leu-L[e] <==>'	1
1416	'CacpureEx_70'	0	0	0	0	0	0	0	0	0	'Exchange reaction'	'ala-L-asp-L[e] <==>'	1
1417	'CacpureEx_71'	0	0	0	0	0	0	0	0	0	'Exchange reaction'	'cgly[e] <==>'	1
1418	'CacpureEx_72'	0	0	0	0	0	0	0	0	0	'Exchange reaction'	'gly-phe-L[e] <==>'	1
1419	'CacpureEx_73'	0	0	0	0	0	0	0	0	0	'Exchange reaction'	'ala-L-Thr-L[e] <==>'	1
1420	'CacpureEx_74'	0	0	0	0	0	0	0	0	0	'Exchange reaction'	'ala-L-glu-L[e] <==>'	1
1421	'CacpureEx_75'	0	0	0	0	0	0	0	0	0	'Exchange reaction'	'gly-gln-L[e] <==>'	1
1422	'CacpureEx_76'	0	0	0	0	0	0	0	0	0	'Exchange reaction'	'gly-pro-L[e] <==>'	1
1423	'CacpureEx_77'	0	0	0	0	0	0	0	0	0	'Exchange reaction'	'gly-asn-L[e] <==>'	1
1424	'CacpureEx_78'	0	0	0	0	0	0	0	0	0	'Exchange reaction'	'ala-L-gln-L[e] <==>'	1
1425	'CacpureEx_79'	0	0	0	0	0	0	0	0	0	'Exchange reaction'	'Vitamin B12[e] <==>'	1
1426	'CacpureEx_80'	0	0	0	0	0	0	0	0	0	'Exchange reaction'	'cbl1[e] <==>'	1
1427	'CacpureEx_81'	0	0	0	0	0	0	0	0	0	'Exchange reaction'	'cbl2[e] <==>'	1
1428	'CacpureEx_82'	0	0	0	0	0	0	0	0	0	'Exchange reaction'	'lys-L[e] <==>'	1
1429	'CacpureEx_83'	0	0	0	0	0	0	0	0	0	'Exchange reaction'	'etha[e] <==>'	1
1430	'CacpureEx_84'	0	0	0	0	0	0	0	0	0	'Exchange reaction'	'hxan[e] <==>'	1
1431	'CacpureEx_85'	0	0	0	0	0	0	0	0	0	'Exchange reaction'	'glcn[e] <==>'	1
1432	'CacpureEx_86'	0	0	0	0	0	0	0	0	0	'Exchange reaction'	'ribflv[e] <==>'	1
1433	'CacpureEx_87'	0	0	0	0	0	0	0	0	0	'Exchange reaction'	'glyb[e] <==>'	1
1434	'CacpureEx_88'	0	0	0	0	0	0	0	0	0	'Exchange reaction'	'lcts[e] <==>'	1
1435	'CacpureEx_89'	0	0	0	0	0	0	0	0	0	'Exchange reaction'	'mn2[e] <==>'	1
1436	'CacpureEx_90'	0	0	0	0	0	0	0	0	0	'Exchange reaction'	'malt[e] <==>'	1
1437	'CacpureEx_91'	0	0	0	0	0	0	0	0	0	'Exchange reaction'	'glc-D[e] <==>'	1
1438	'CacpureEx_92'	0	0	0	0	0	0	0	0	0	'Exchange reaction'	'idon-L[e] <==>'	1
1439	'CacpureEx_93'	0	0	0	0	0	0	0	0	0	'Exchange reaction'	'trp-L[e] <==>'	1
1440	'CacpureEx_94'	0	0	0	0	0	0	0	0	0	'Exchange reaction'	'sprm[e] <==>'	1
1441	'CacpureEx_95'	0	0	0	0	0	0	0	0	0	'Exchange reaction'	'cu2[e] <==>'	1
1442	'CacpureEx_96'	0	0	0	0	0	0	0	0	0	'Exchange reaction'	'but[e] <==>'	1
1443	'CacpureEx_97'	0	0	0	0	0	0	0	0	0	'Exchange reaction'	'so4[e] <==>'	1
1444	'CacpureEx_98'	0	0	0	0	0	0	0	0	0	'Exchange reaction'	'ca2[e] <==>'	1
1445	'CacpureEx_99'	0	0	0	0	0	0	0	0	0	'Exchange reaction'	'actn-R[e] <==>'	1
1446	'CacpureEx_100'	0	0	0	0	0	0	0	0	0	'Exchange reaction'	'fe3[e] <==>'	1
1447	'CacpureEx_101'	0	0	0	0	0	0	0	0	0	'Exchange reaction'	'h2o[e] <==>'	1
1448	'CacpureEx_102'	0	0	0	0	0	0	0	0	0	'Exchange reaction'	'o2[e] <==>'	1
1449	'CacpureEx_103'	0	0	0	0	0	0	0	0	0	'Exchange reaction'	'co2[e] <==>'	1
1450	'CacpureEx_104'	0	0	0	0	0	0	0	0	0	'Exchange reaction'	'ac[e] <==>'	1
1451	'CacpureEx_105'	0	0	0	0	0	0	0	0	0	'Exchange reaction'	'succ[e] <==>'	1
1452	'CacpureEx_106'	0	0	0	0	0	0	0	0	0	'Exchange reaction'	'lac-L[e] <==>'	1
1453	'CacpureEx_107'	0	0	0	0	0	0	0	0	0	'Exchange reaction'	'thm[e] <==>'	1
1454	'CacpureEx_108'	0	0	0	0	0	0	0	0	0	'Exchange reaction'	'4abz[e] <==>'	1
1455	'CacpureEx_109'	0	0	0	0	0	0	0	0	0	'Exchange reaction'	'urea[e] <==>'	1
1456	'CacpureEx_110'	0	0	0	0	0	0	0	0	0	'Exchange reaction'	'acetone[e] <==>'	1
1457	'CacpureEx_111'	0	0	0	0	0	0	0	0	0	'Exchange reaction'	'etoh[e] <==>'	1
1458	'CacpureEx_112'	0	0	0	0	0	0	0	0	0	'Exchange reaction'	'n2[e] <==>'	1
1459	'CacpureEx_113'	0	0	0	0	0	0	0	0	0	'Exchange reaction'	'n-Butanol[e] <==>'	1
1460	'CacpureEx_114'	0	0	0	0	0	0	0	0	0	'Exchange reaction'	'trdrd[e] <==>'	1
1461	'CacpureEx_115'	0	0	0	0	0	0	0	0	0	'Exchange reaction'	'fdxrd[e] <==>'	1
1462	'CacpureEx_116'	0	0	0	0	0	0	0	0	0	'Exchange reaction'	'h2[e] <==> '	1
1463	'CacpureR1700_norm'	0	0	0	0	0	0	0	0	0	'Normalized Biomass precursor synthesis'	[]	1
1464	'CacpureR1426_norm'	0.0360925	0.0273933	0.0165295	0.0193126	0.0208106	0.0265993	0.0198429	0.0167728	0.013139	'Normalized Biomass precursor synthesis'	[]	1
1465	'CacpureR1427_norm'	0.103121	0.0782667	0.0472272	0.0551789	0.0594589	0.0759979	0.0566941	0.0479223	0.0375399	'Normalized Biomass precursor synthesis'	[]	1
1466	'CacpureR1428_norm'	0.0180463	0.0136967	0.00826476	0.0096563	0.0104053	0.0132996	0.00992147	0.00838639	0.00656948	'Normalized Biomass precursor synthesis'	[]	1
1467	'CacpureR1430_norm'	0.00773411	0.00587	0.00354204	0.00413842	0.00445942	0.00569984	0.00425206	0.00359417	0.00281549	'Normalized Biomass precursor synthesis'	[]	1
1468	'CacpureR1431_norm'	0.0180463	0.0136967	0.00826476	0.0096563	0.0104053	0.0132996	0.00992147	0.00838639	0.00656948	'Normalized Biomass precursor synthesis'	[]	1
1469	'CacpureR1438_norm'	0.0618729	0.04696	0.0283363	0.0331073	0.0356753	0.0455987	0.0340165	0.0287534	0.0225239	'Normalized Biomass precursor synthesis'	[]	1
1470	'CacpureR1439_norm'	0.00515607	0.00391333	0.00236136	0.00275894	0.00297294	0.00379989	0.00283471	0.00239611	0.00187699	'Normalized Biomass precursor synthesis'	[]	1
1471	'CacpureR1691_norm'	0.00773411	0.00587	0.00354204	0.00413842	0.00445942	0.00569984	0.00425206	0.00359417	0.00281549	'Normalized Biomass precursor synthesis'	[]	1
1472	'CacpureR1461_norm1'	0	0	0	0	0	0	0	0	0	'Nomalized biomass reaction (Senger 2008, Biotech Bioeng)'	[]	1
1473	'CacpureR1461_norm2'	0.257804	0.195667	0.118068	0.137947	0.148647	0.189995	0.141735	0.119806	0.0938497	'Nomalized biomass reaction (Dash 2014, Biotech Biofuels)'	[]	1
1474	'CacpureEX_cpd11416_norm1(e)'	0	0	0	0	0	0	0	0	0	'Normalized biomass export'	[]	0
1475	'CacpureEX_cpd11416_norm2(e)'	0	0	0	0	0	0	0	0	0	'Normalized biomass export'	[]	0
1476	'CljpureBIOMASS_Cl_DSM_WT_46p666M1'	0.012124	0.000511043	0.000830051	0.000416216	0.000371297	0.000411084	4.83143e-05	2.7245e-05	1.59126e-05	'Clostridium ljungdahlii biomass objective function (iAF1xxx) - WT - with 46.666 GAM estimate'	[]	1
1477	'CljpureDM_mththf_c'	2.75546e-05	1.16147e-06	1.88649e-06	9.45951e-07	8.43861e-07	9.34287e-07	1.09806e-07	6.19209e-08	3.61651e-08	'Sink needed to allow (2R,4S)-2-methyl-2,3,3,4-tetrahydroxytetrahydrofuran to leave system'	[]	1
1478	'CljpureBiomass_c'	0.012124	0.000511043	0.000830051	0.000416216	0.000371297	0.000411084	4.83143e-05	2.7245e-05	1.59126e-05	'Sink needed to allow biomass to leave system'	[]	1
1479	'CljpureDM_succ_c'	0.00156249	6.58615e-05	0.000106974	5.36405e-05	4.78515e-05	5.29791e-05	6.22659e-06	3.51125e-06	2.05076e-06	'Modeling: demand reaction (succ c)'	[]	1
1480	'CljpureEX_ac_e'	0	0	0	0	0	0	0	0	0	'Acetate exchange'	[]	1
1481	'CljpureEX_ala__D_e'	0	0	0	0	0	0	0	0	0	'D-Alanine exchange'	[]	1
1482	'CljpureEX_alaala_e'	0	0	0	0	0	0	0	0	0	'D-Alanyl-D-alanine exchange'	[]	1
1483	'CljpureEX_alltn_e'	0	0	0	0	0	0	0	0	0	'Allantoin exchange'	[]	1
1484	'CljpureEX_arab__L_e'	0	0	0	0	0	0	0	0	0	'L-Arabinose exchange'	[]	1
1485	'CljpureEX_araban__L_e'	0	0	0	0	0	0	0	0	0	'Alpha-L-Arabinan (3 subunits) exchange'	[]	1
1486	'CljpureEX_arg__L_e'	0	0	0	0	0	0	0	0	0	'L-Arginine exchange'	[]	1
1487	'CljpureEX_asn__L_e'	0	0	0	0	0	0	0	0	0	'L-Asparagine exchange'	[]	1
1488	'CljpureEX_asp__L_e'	0	0	0	0	0	0	0	0	0	'L-Aspartate exchange'	[]	1
1489	'CljpureEX_btd_RR_e'	0	0	0	0	0	0	0	0	0	' R R 2 3 Butanediol exchange'	[]	1
1490	'CljpureEX_btn_e'	0	0	0	0	0	0	0	0	0	'Biotin exchange'	[]	1
1491	'CljpureEX_btoh_e'	0	0	0	0	0	0	0	0	0	'Butanol exchange'	[]	1
1492	'CljpureEX_but_e'	0	0	0	0	0	0	0	0	0	'Butyrate (n-C4:0) exchange'	[]	1
1493	'CljpureEX_ca2_e'	0	0	0	0	0	0	0	0	0	'Calcium exchange'	[]	1
1494	'CljpureEX_citr__L_e'	0	0	0	0	0	0	0	0	0	'L-Citrulline exchange'	[]	1
1495	'CljpureEX_cl_e'	0	0	0	0	0	0	0	0	0	'Chloride exchange'	[]	1
1496	'CljpureEX_co_e'	0	0	0	0	0	0	0	0	0	'EX co LPAREN e RPAREN '	[]	1
1497	'CljpureEX_co2_e'	0	0	0	0	0	0	0	0	0	'CO2 exchange'	[]	1
1498	'CljpureEX_cobalt2_e'	0	0	0	0	0	0	0	0	0	'Co2+ exchange'	[]	1
1499	'CljpureEX_csn_e'	0	0	0	0	0	0	0	0	0	'Cytosine exchange'	[]	1
1500	'CljpureEX_cu2_e'	0	0	0	0	0	0	0	0	0	'Cu2+ exchange'	[]	1
1501	'CljpureEX_cys__L_e'	0	0	0	0	0	0	0	0	0	'L-Cysteine exchange'	[]	1
1502	'CljpureEX_etoh_e'	0	0	0	0	0	0	0	0	0	'Ethanol exchange'	[]	1
1503	'CljpureEX_fe2_e'	0	0	0	0	0	0	0	0	0	'Fe2+ exchange'	[]	1
1504	'CljpureEX_fol_e'	0	0	0	0	0	0	0	0	0	'EX fol LPAREN e RPAREN '	[]	1
1505	'CljpureEX_for_e'	0	0	0	0	0	0	0	0	0	'Formate exchange'	[]	1
1506	'CljpureEX_fru_e'	0	0	0	0	0	0	0	0	0	'D-Fructose exchange'	[]	1
1507	'CljpureEX_gal_e'	0	0	0	0	0	0	0	0	0	'D-Galactose exchange'	[]	1
1508	'CljpureEX_galctn__D_e'	0	0	0	0	0	0	0	0	0	'D-Galactonate exchange'	[]	1
1509	'CljpureEX_galur_e'	0	0	0	0	0	0	0	0	0	'D-Galacturonate exchange'	[]	1
1510	'CljpureEX_glc__D_e'	0	0	0	0	0	0	0	0	0	'D-Glucose exchange'	[]	1
1511	'CljpureEX_glcn_e'	0	0	0	0	0	0	0	0	0	'D-Gluconate exchange'	[]	1
1512	'CljpureEX_glcur_e'	0	0	0	0	0	0	0	0	0	'D-Glucuronate exchange'	[]	1
1513	'CljpureEX_gln__L_e'	0	0	0	0	0	0	0	0	0	'L-Glutamine exchange'	[]	1
1514	'CljpureEX_glu__L_e'	0	0	0	0	0	0	0	0	0	'L-Glutamate exchange'	[]	1
1515	'CljpureEX_gly_e'	0	0	0	0	0	0	0	0	0	'Glycine exchange'	[]	1
1516	'CljpureEX_glyb_e'	0	0	0	0	0	0	0	0	0	'Glycine betaine exchange'	[]	1
1517	'CljpureEX_glyc_e'	0	0	0	0	0	0	0	0	0	'Glycerol exchange'	[]	1
1518	'CljpureEX_h_e'	0	0	0	0	0	0	0	0	0	'H+ exchange'	[]	1
1519	'CljpureEX_h2_e'	0	0	0	0	0	0	0	0	0	'H2 exchange'	[]	1
1520	'CljpureEX_h2o_e'	0	0	0	0	0	0	0	0	0	'H2O exchange'	[]	1
1521	'CljpureEX_his__L_e'	0	0	0	0	0	0	0	0	0	'L-Histidine exchange'	[]	1
1522	'CljpureEX_ile__L_e'	0	0	0	0	0	0	0	0	0	'L-Isoleucine exchange'	[]	1
1523	'CljpureEX_k_e'	0	0	0	0	0	0	0	0	0	'K+ exchange'	[]	1
1524	'CljpureEX_lac__D_e'	0	0	0	0	0	0	0	0	0	'D-lactate exchange'	[]	1
1525	'CljpureEX_lac__L_e'	0	0	0	0	0	0	0	0	0	'L-Lactate exchange'	[]	1
1526	'CljpureEX_leu__L_e'	0	0	0	0	0	0	0	0	0	'L-Leucine exchange'	[]	1
1527	'CljpureEX_lys__L_e'	0	0	0	0	0	0	0	0	0	'L-Lysine exchange'	[]	1
1528	'CljpureEX_malt_e'	0	0	0	0	0	0	0	0	0	'Maltose exchange'	[]	1
1529	'CljpureEX_malthx_e'	0	0	0	0	0	0	0	0	0	'Maltohexaose exchange'	[]	1
1530	'CljpureEX_malttr_e'	0	0	0	0	0	0	0	0	0	'Maltotriose exchange'	[]	1
1531	'CljpureEX_man_e'	0	0	0	0	0	0	0	0	0	'D-Mannose exchange'	[]	1
1532	'CljpureEX_met__L_e'	0	0	0	0	0	0	0	0	0	'L-Methionine exchange'	[]	1
1533	'CljpureEX_mg2_e'	0	0	0	0	0	0	0	0	0	'Mg exchange'	[]	1
1534	'CljpureEX_mn2_e'	0	0	0	0	0	0	0	0	0	'Mn2+ exchange'	[]	1
1535	'CljpureEX_mobd_e'	0	0	0	0	0	0	0	0	0	'Molybdate exchange'	[]	1
1536	'CljpureEX_murein4p3p_e'	0	0	0	0	0	0	0	0	0	'Two linked disacharide tetrapeptide and tripeptide murein units (uncrosslinked, middle of chain) exchange'	[]	1
1537	'CljpureEX_murein4p4p_e'	0	0	0	0	0	0	0	0	0	'Two linked disacharide tetrapeptide murein units (uncrosslinked, middle of chain) exchange'	[]	1
1538	'CljpureEX_murein4px4p_e'	0	0	0	0	0	0	0	0	0	'Two disacharide linked murein units, tetrapeptide corsslinked tetrapeptide (A2pm->D-ala) (middle of chain) exchange'	[]	1
1539	'CljpureEX_murein4px4px4p_e'	0	0	0	0	0	0	0	0	0	'''Three disacharide linked murein units (tetrapeptide crosslinked tetrapeptide (A2pm->D-ala) & tetrapeptide corsslinked tetrapepti...'' <Preview truncated at 128 characters>'	[]	1
1540	'CljpureEX_murein5p3p_e'	0	0	0	0	0	0	0	0	0	'Two linked disacharide pentapeptide and tripeptide murein units (uncrosslinked, middle of chain) exchange'	[]	1
1541	'CljpureEX_murein5p4p_e'	0	0	0	0	0	0	0	0	0	'Two linked disacharide pentapeptide and tetrapeptide murein units (uncrosslinked, middle of chain) exchange'	[]	1
1542	'CljpureEX_murein5p5p_e'	0	0	0	0	0	0	0	0	0	'Two linked disacharide pentapeptide murein units (uncrosslinked, middle of chain) exchange'	[]	1
1543	'CljpureEX_murein5p5p5p_e'	0	0	0	0	0	0	0	0	0	'Three linked disacharide pentapeptide murein units (uncrosslinked, middle of chain) exchange'	[]	1
1544	'CljpureEX_murein5px3p_e'	0	0	0	0	0	0	0	0	0	'Two disacharide linked murein units, pentapeptide corsslinked tripeptide (A2pm->A2pm) (middle of chain) exchange'	[]	1
1545	'CljpureEX_murein5px4p_e'	0	0	0	0	0	0	0	0	0	'Two disacharide linked murein units, pentapeptide crosslinked tetrapeptide (A2pm->D-ala) (middle of chain) exchange'	[]	1
1546	'CljpureEX_murein5px4px4p_e'	0	0	0	0	0	0	0	0	0	'''Three disacharide linked murein units (pentapeptide crosslinked tetrapeptide (A2pm->D-ala) tetrapeptide corsslinked tetrapeptide...'' <Preview truncated at 128 characters>'	[]	1
1547	'CljpureEX_na1_e'	0	0	0	0	0	0	0	0	0	'Sodium exchange'	[]	1
1548	'CljpureEX_nh4_e'	0	0	0	0	0	0	0	0	0	'Ammonia exchange'	[]	1
1549	'CljpureEX_ni2_e'	0	0	0	0	0	0	0	0	0	'Ni2+ exchange'	[]	1
1550	'CljpureEX_no2_e'	0	0	0	0	0	0	0	0	0	'Nitrite exchange'	[]	1
1551	'CljpureEX_no3_e'	0	0	0	0	0	0	0	0	0	'Nitrate exchange'	[]	1
1552	'CljpureEX_pi_e'	0	0	0	0	0	0	0	0	0	'Phosphate exchange'	[]	1
1553	'CljpureEX_pro__L_e'	0	0	0	0	0	0	0	0	0	'L-Proline exchange'	[]	1
1554	'CljpureEX_ptrc_e'	0	0	0	0	0	0	0	0	0	'Putrescine exchange'	[]	1
1555	'CljpureEX_pydxn_e'	0	0	0	0	0	0	0	0	0	'Pyridoxine exchange'	[]	1
1556	'CljpureEX_pyr_e'	0	0	0	0	0	0	0	0	0	'Pyruvate exchange'	[]	1
1557	'CljpureEX_rib__D_e'	0	0	0	0	0	0	0	0	0	'D-Ribose exchange'	[]	1
1558	'CljpureEX_ribflv_e'	0	0	0	0	0	0	0	0	0	'Riboflavin exchange'	[]	1
1559	'CljpureEX_rmn_e'	0	0	0	0	0	0	0	0	0	'L-Rhamnose exchange'	[]	1
1560	'CljpureEX_ser__D_e'	0	0	0	0	0	0	0	0	0	'D-Serine exchange'	[]	1
1561	'CljpureEX_ser__L_e'	0	0	0	0	0	0	0	0	0	'L-Serine exchange'	[]	1
1562	'CljpureEX_so4_e'	0	0	0	0	0	0	0	0	0	'Sulfate exchange'	[]	1
1563	'CljpureEX_spmd_e'	0	0	0	0	0	0	0	0	0	'Spermidine exchange'	[]	1
1564	'CljpureEX_taur_e'	0	0	0	0	0	0	0	0	0	'Taurine exchange'	[]	1
1565	'CljpureEX_thm_e'	0	0	0	0	0	0	0	0	0	'Thiamin exchange'	[]	1
1566	'CljpureEX_trp__L_e'	0	0	0	0	0	0	0	0	0	'L-Tryptophan exchange'	[]	1
1567	'CljpureEX_uaagmda_e'	0	0	0	0	0	0	0	0	0	'Undecaprenyl-diphospho-N-acetylmuramoyl-(N-acetylglucosamine)-L-ala-D-glu-meso-2,6-diaminopimeloyl-D-ala-D-ala exchange'	[]	1
1568	'CljpureEX_udcpdp_e'	0	0	0	0	0	0	0	0	0	'Undecaprenyl diphosphate exchange'	[]	1
1569	'CljpureEX_udcpp_e'	0	0	0	0	0	0	0	0	0	'Undecaprenyl phosphate exchange'	[]	1
1570	'CljpureEX_ura_e'	0	0	0	0	0	0	0	0	0	'Uracil exchange'	[]	1
1571	'CljpureEX_val__L_e'	0	0	0	0	0	0	0	0	0	'L-Valine exchange'	[]	1
1572	'CljpureEX_xan_e'	0	0	0	0	0	0	0	0	0	'Xanthine exchange'	[]	1
1573	'CljpureEX_xyl__D_e'	0	0	0	0	0	0	0	0	0	'D-Xylose exchange'	[]	1
1574	'CljpureEX_zn2_e'	0	0	0	0	0	0	0	0	0	'Zinc exchange'	[]	1
1575	'Cljpure3HAD100'	0.0117071	0.000493473	0.000801514	0.000401906	0.000358531	0.000396951	4.66532e-05	2.63083e-05	1.53655e-05	'3-hydroxyacyl-[acyl-carrier-protein] dehydratase (n-C10:0)'	[]	1
1576	'Cljpure3HAD120'	0.0054608	0.000230181	0.000373867	0.00018747	0.000167237	0.000185158	2.17615e-05	1.22716e-05	7.16725e-06	'3-hydroxyacyl-[acyl-carrier-protein] dehydratase (n-C12:0)'	[]	1
1577	'Cljpure3HAD121'	0.00624632	0.000263292	0.000427647	0.000214437	0.000191294	0.000211792	2.48918e-05	1.40368e-05	8.19823e-06	'3-hydroxyacyl-[acyl-carrier-protein] dehydratase (n-C12:1)'	[]	1
1578	'Cljpure3HAD140'	0.0054608	0.000230181	0.000373867	0.00018747	0.000167237	0.000185158	2.17615e-05	1.22716e-05	7.16725e-06	'3-hydroxyacyl-[acyl-carrier-protein] dehydratase (n-C14:0)'	[]	1
1579	'Cljpure3HAD141'	0.00624632	0.000263292	0.000427647	0.000214437	0.000191294	0.000211792	2.48918e-05	1.40368e-05	8.19823e-06	'3-hydroxyacyl-[acyl-carrier-protein] dehydratase (n-C14:1)'	[]	1
1580	'Cljpure3HAD160'	0.00410178	0.000172896	0.000280823	0.000140814	0.000125617	0.000139078	1.63457e-05	9.21755e-06	5.38355e-06	'3-hydroxyacyl-[acyl-carrier-protein] dehydratase (n-C16:0)'	[]	1
1581	'Cljpure3HAD161'	0.00624632	0.000263292	0.000427647	0.000214437	0.000191294	0.000211792	2.48918e-05	1.40368e-05	8.19823e-06	'3-hydroxyacyl-[acyl-carrier-protein] dehydratase (n-C16:1)'	[]	1
1582	'Cljpure3HAD180'	0	0	0	0	0	0	0	0	0	'3-hydroxyacyl-[acyl-carrier-protein] dehydratase (n-C18:0)'	[]	1
1583	'Cljpure3HAD181'	0.00023991	1.01126e-05	1.64252e-05	8.23614e-06	7.34727e-06	8.13458e-06	9.5605e-07	5.39128e-07	3.1488e-07	'3-hydroxyacyl-[acyl-carrier-protein] dehydratase (n-C18:1)'	[]	1
1584	'Cljpure3HAD40'	0.0117071	0.000493473	0.000801514	0.000401906	0.000358531	0.000396951	4.66532e-05	2.63083e-05	1.53655e-05	'3-hydroxyacyl-[acyl-carrier-protein] dehydratase (n-C4:0)'	[]	1
1585	'Cljpure3HAD60'	0.0117071	0.000493473	0.000801514	0.000401906	0.000358531	0.000396951	4.66532e-05	2.63083e-05	1.53655e-05	'3-hydroxyacyl-[acyl-carrier-protein] dehydratase (n-C6:0)'	[]	1
1586	'Cljpure3HAD80'	0.0117071	0.000493473	0.000801514	0.000401906	0.000358531	0.000396951	4.66532e-05	2.63083e-05	1.53655e-05	'3-hydroxyacyl-[acyl-carrier-protein] dehydratase (n-C8:0)'	[]	1
1587	'Cljpure3OAR100'	0.0117071	0.000493473	0.000801514	0.000401906	0.000358531	0.000396951	4.66532e-05	2.63083e-05	1.53655e-05	'3-oxoacyl-[acyl-carrier-protein] reductase (n-C10:0)'	[]	1
1588	'Cljpure3OAR120'	0.0054608	0.000230181	0.000373867	0.00018747	0.000167237	0.000185158	2.17615e-05	1.22716e-05	7.16725e-06	'3-oxoacyl-[acyl-carrier-protein] reductase (n-C12:0)'	[]	1
1589	'Cljpure3OAR121'	0.00624632	0.000263292	0.000427647	0.000214437	0.000191294	0.000211792	2.48918e-05	1.40368e-05	8.19823e-06	'3-oxoacyl-[acyl-carrier-protein] reductase (n-C12:1)'	[]	1
1590	'Cljpure3OAR140'	0.0054608	0.000230181	0.000373867	0.00018747	0.000167237	0.000185158	2.17615e-05	1.22716e-05	7.16725e-06	'3-oxoacyl-[acyl-carrier-protein] reductase (n-C14:0)'	[]	1
1591	'Cljpure3OAR141'	0.00624632	0.000263292	0.000427647	0.000214437	0.000191294	0.000211792	2.48918e-05	1.40368e-05	8.19823e-06	'3-oxoacyl-[acyl-carrier-protein] reductase (n-C14:1)'	[]	1
1592	'Cljpure3OAR160'	0.00410178	0.000172896	0.000280823	0.000140814	0.000125617	0.000139078	1.63457e-05	9.21755e-06	5.38355e-06	'3-oxoacyl-[acyl-carrier-protein] reductase (n-C16:0)'	[]	1
1593	'Cljpure3OAR161'	0.00624632	0.000263292	0.000427647	0.000214437	0.000191294	0.000211792	2.48918e-05	1.40368e-05	8.19823e-06	'3-oxoacyl-[acyl-carrier-protein] reductase (n-C16:1)'	[]	1
1594	'Cljpure3OAR180'	0	0	0	0	0	0	0	0	0	'3-oxoacyl-[acyl-carrier-protein] reductase (n-C18:0)'	[]	1
1595	'Cljpure3OAR181'	0.00023991	1.01126e-05	1.64252e-05	8.23614e-06	7.34727e-06	8.13458e-06	9.5605e-07	5.39128e-07	3.1488e-07	'3-oxoacyl-[acyl-carrier-protein] reductase (n-C18:1)'	[]	1
1596	'Cljpure3OAR40'	0.0117071	0.000493473	0.000801514	0.000401906	0.000358531	0.000396951	4.66532e-05	2.63083e-05	1.53655e-05	'3-oxoacyl-[acyl-carrier-protein] reductase (n-C4:0)'	[]	1
1597	'Cljpure3OAR60'	0.0117071	0.000493473	0.000801514	0.000401906	0.000358531	0.000396951	4.66532e-05	2.63083e-05	1.53655e-05	'3-oxoacyl-[acyl-carrier-protein] reductase (n-C6:0)'	[]	1
1598	'Cljpure3OAR80'	0.0117071	0.000493473	0.000801514	0.000401906	0.000358531	0.000396951	4.66532e-05	2.63083e-05	1.53655e-05	'3-oxoacyl-[acyl-carrier-protein] reductase (n-C8:0)'	[]	1
1599	'Cljpure3OAS100'	0.0117071	0.000493473	0.000801514	0.000401906	0.000358531	0.000396951	4.66532e-05	2.63083e-05	1.53655e-05	'3-oxoacyl-[acyl-carrier-protein] synthase (n-C10:0)'	[]	1
1600	'Cljpure3OAS120'	0.0054608	0.000230181	0.000373867	0.00018747	0.000167237	0.000185158	2.17615e-05	1.22716e-05	7.16725e-06	'3-oxoacyl-[acyl-carrier-protein] synthase (n-C12:0)'	[]	1
1601	'Cljpure3OAS121'	0.00624632	0.000263292	0.000427647	0.000214437	0.000191294	0.000211792	2.48918e-05	1.40368e-05	8.19823e-06	'3-oxoacyl-[acyl-carrier-protein] synthase (n-C12:1)'	[]	1
1602	'Cljpure3OAS140'	0.0054608	0.000230181	0.000373867	0.00018747	0.000167237	0.000185158	2.17615e-05	1.22716e-05	7.16725e-06	'3-oxoacyl-[acyl-carrier-protein] synthase (n-C14:0)'	[]	1
1603	'Cljpure3OAS141'	0.00624632	0.000263292	0.000427647	0.000214437	0.000191294	0.000211792	2.48918e-05	1.40368e-05	8.19823e-06	'3-oxoacyl-[acyl-carrier-protein] synthase (n-C14:1)'	[]	1
1604	'Cljpure3OAS160'	0.00410178	0.000172896	0.000280823	0.000140814	0.000125617	0.000139078	1.63457e-05	9.21755e-06	5.38355e-06	'3-oxoacyl-[acyl-carrier-protein] synthase (n-C16:0)'	[]	1
1605	'Cljpure3OAS161'	0.00624632	0.000263292	0.000427647	0.000214437	0.000191294	0.000211792	2.48918e-05	1.40368e-05	8.19823e-06	'3-oxoacyl-[acyl-carrier-protein] synthase (n-C16:1)'	[]	1
1606	'Cljpure3OAS180'	0	0	0	0	0	0	0	0	0	'3-oxoacyl-[acyl-carrier-protein] synthase (n-C18:0)'	[]	1
1607	'Cljpure3OAS181'	0.00023991	1.01126e-05	1.64252e-05	8.23614e-06	7.34727e-06	8.13458e-06	9.5605e-07	5.39128e-07	3.1488e-07	'3-oxoacyl-[acyl-carrier-protein] synthase (n-C18:1)'	[]	1
1608	'Cljpure3OAS60'	0.0117071	0.000493473	0.000801514	0.000401906	0.000358531	0.000396951	4.66532e-05	2.63083e-05	1.53655e-05	'3-oxoacyl-[acyl-carrier-protein] synthase (n-C6:0)'	[]	1
1609	'Cljpure3OAS80'	0.0117071	0.000493473	0.000801514	0.000401906	0.000358531	0.000396951	4.66532e-05	2.63083e-05	1.53655e-05	'3-oxoacyl-[acyl-carrier-protein] synthase (n-C8:0)'	[]	1
1610	'Cljpure4HTHRS'	0	0	0	0	0	0	0	0	0	'4-Hydroxy-L-threonine synthase'	[]	1
1611	'Cljpure5HBZIDMT'	2.75546e-06	1.16147e-07	1.88649e-07	9.45951e-08	8.43861e-08	9.34287e-08	1.09806e-08	6.19209e-09	3.61651e-09	'5-hydroxybenzimidazole methyltransferase'	[]	1
1612	'Cljpure5HBZIDS2'	2.75546e-06	1.16147e-07	1.88649e-07	9.45951e-08	8.43861e-08	9.34287e-08	1.09806e-08	6.19209e-09	3.61651e-09	'5-hydroxybenzimidazole synthase'	[]	1
1613	'CljpureABFA'	0	0	0	0	0	0	0	0	0	'Alpha-N-arabinofuranosidase'	[]	1
1614	'CljpureABTA'	0	0	0	0	0	0	0	0	0	'4-aminobutyrate transaminase'	[]	1
1615	'CljpureABUTD'	0	0	0	0	0	0	0	0	0	'Aminobutyraldehyde dehydrogenase'	[]	1
1616	'CljpureACACT1r'	0	0	0	0	0	0	0	0	0	'Acetyl-CoA C-acetyltransferase'	[]	1
1617	'CljpureACALD'	0	-3.28411	0	0	0	0	0	0	0	'Acetaldehyde dehydrogenase (acetylating)'	[]	1
1618	'CljpureACBIPGT'	2.75546e-06	1.16147e-07	1.88649e-07	9.45951e-08	8.43861e-08	9.34287e-08	1.09806e-08	6.19209e-09	3.61651e-09	'Adenosyl cobinamide phosphate guanyltransferase'	[]	1
1619	'CljpureACCOAC'	0.0808311	0.00340715	0.005534	0.00277494	0.00247546	0.00274072	0.000322114	0.000181644	0.00010609	'Acetyl-CoA carboxylase'	[]	1
1620	'CljpureACGK'	0.00274026	0.000115506	0.000187609	9.40734e-05	8.39207e-05	9.29134e-05	1.092e-05	6.15794e-06	3.59657e-06	'Acetylglutamate kinase'	[]	1
1621	'CljpureACGS'	-6.49783e-19	-2.03057e-20	-4.06115e-20	-2.14673e-20	-3.04586e-20	-4.06115e-20	-3.80732e-21	-1.26911e-21	-6.34554e-22	'N-acetylglutamate synthase'	[]	1
1622	'CljpureACHBS'	0.00269145	0.000113449	0.000184267	9.23978e-05	8.24259e-05	9.12585e-05	1.07255e-05	6.04826e-06	3.53251e-06	'2-aceto-2-hydroxybutanoate synthase'	[]	1
1623	'CljpureACKr'	-4.95467	-4.54253	-0.920116	-1.25162	-0.913783	-5.46398	-1.91568	-0.543736	-0.946652	'Acetate kinase'	[]	1
1624	'CljpureACLDC'	0	0.0823419	0.115983	0.164801	0	0	0	0	0.127871	'Acetolactate decarboxylase'	[]	1
1625	'CljpureACLS'	0.00809978	0.0826833	0.116538	0.165079	0.000248056	0.000274637	3.22779e-05	1.82019e-05	0.127882	'Acetolactate synthase'	[]	1
1626	'CljpureACOAD1z'	0	0	0	0	0	0	0	0	0	'Acyl-CoA dehydrogenase (butanoyl-CoA), ferredoxin coupled'	[]	1
1627	'CljpureACOATA'	0.0117071	0	0	0.000401906	0	0	4.66532e-05	0	1.53655e-05	'Acetyl-CoA ACP transacylase'	[]	1
1628	'CljpureACONT'	0	0	0	0	0	0	0	0	0	'Aconitate hydratase'	[]	1
1629	'CljpureACONTa'	0.010037	0.000423074	0.000687123	0.00034457	0.000307383	0.000340321	3.99977e-05	2.25552e-05	1.31734e-05	'Aconitase (half-reaction A, Citrate hydro-lyase)'	[]	1
1630	'CljpureACONTb'	0.010037	0.000423074	0.000687123	0.00034457	0.000307383	0.000340321	3.99977e-05	2.25552e-05	1.31734e-05	'Aconitase (half-reaction B, Isocitrate hydro-lyase)'	[]	1
1631	'CljpureACOTA'	-0.00274026	-0.000115506	-0.000187609	-9.40734e-05	-8.39207e-05	-9.29134e-05	-1.092e-05	-6.15794e-06	-3.59657e-06	'Acetylornithine transaminase'	[]	1
1632	'CljpureACPS1'	0	0	0	0	0	0	0	0	0	'Acyl-carrier protein synthase'	[]	1
1633	'CljpureACt2r'	0.0321569	-4.54263	2.51493	4.69367	24.5323	2.36102	-0.890529	0.068961	0.495148	'Acetate reversible transport via proton symport'	[]	1
1634	'CljpureADA'	0	0	0	0	0	0	0	0	0	'Adenosine deaminase'	[]	1
1635	'CljpureADCL'	0	0	0	0	0	0	0	0	0	'4-aminobenzoate synthase'	[]	1
1636	'CljpureADCPS1'	0	0	0	0	0	0	0	0	0	'Adenosylcobinamide-phosphate synthase'	[]	1
1637	'CljpureADCPS2'	2.75546e-06	1.16147e-07	1.88649e-07	9.45951e-08	8.43861e-08	9.34287e-08	1.09806e-08	6.19209e-09	3.61651e-09	'Adenosylcobinamide-phosphate synthase'	[]	1
1638	'CljpureADCS'	0	0	0	0	0	0	0	0	0	'4-amino-4-deoxychorismate synthase'	[]	1
1639	'CljpureADCYRS'	2.75546e-06	1.16147e-07	1.88649e-07	9.45951e-08	8.43861e-08	9.34287e-08	1.09806e-08	6.19209e-09	3.61651e-09	'Adenosylcobyric acid synthase (glutamine-hydrolysing)'	[]	1
1640	'CljpureADD'	0	0	0	0	0	0	0	0	0	'Adenine deaminase'	[]	1
1641	'CljpureADK1'	0.020059	0.000845515	0.00110455	0.000688625	0.000494085	0.00054703	7.99356e-05	3.59734e-05	2.49493e-05	'Adenylate kinase'	[]	1
1642	'CljpureADK2'	2.75546e-06	1.16147e-07	1.88649e-07	9.45951e-08	8.43861e-08	9.34287e-08	1.09806e-08	6.19209e-09	3.61651e-09	'Adenylate kinase (Inorganic triphosphate)'	[]	1
1643	'CljpureADMDC'	0	0	0	0	0	0	0	0	0	'Adenosylmethionine decarboxylase'	[]	1
1644	'CljpureADOCBIK'	0	0	0	0	0	0	0	0	0	'Adenosyl cobinamide kinase'	[]	1
1645	'CljpureADOCBLS'	2.75546e-06	1.16147e-07	1.88649e-07	9.45951e-08	8.43861e-08	9.34287e-08	1.09806e-08	6.19209e-09	3.61651e-09	'Adenosylcobalamin 5''-phosphate synthase'	[]	1
1646	'CljpureADPRDP'	0	0	0	0	0	0	0	0	0	'ADPribose diphosphatase'	[]	1
1647	'CljpureADPT'	2.75546e-05	1.16147e-06	0	9.45951e-07	0	0	1.09806e-07	6.19209e-08	3.61651e-08	'Adenine phosphoribosyltransferase'	[]	1
1648	'CljpureADSL1r'	0.00193525	8.15736e-05	0	6.64372e-05	0	0	7.71202e-06	-2.02728e-07	2.53999e-06	'Adenylsuccinate lyase'	[]	1
1649	'CljpureADSL2r'	0.00202546	8.53762e-05	0	6.95342e-05	0	0	8.07152e-06	0	2.6584e-06	'Adenylosuccinate lyase'	[]	1
1650	'CljpureADSS'	0.00193525	8.15736e-05	0	6.64372e-05	0	0	7.71202e-06	-2.02728e-07	2.53999e-06	'Adenylosuccinate synthase'	[]	1
1651	'CljpureAGPAT120'	0	0	0	0	0	0	0	0	0	'1-tetradecanoyl-sn-glycerol 3-phosphate O-acyltransferase (n-C12:0)'	[]	1
1652	'CljpureAGPAT140'	0.000679511	2.86424e-05	4.65219e-05	2.33277e-05	2.08101e-05	2.304e-05	2.70787e-06	1.527e-06	8.91852e-07	'1-tetradecanoyl-sn-glycerol 3-phosphate O-acyltransferase (n-C14:0)'	[]	1
1653	'CljpureAGPAT160'	0.00205089	8.64481e-05	0.000140412	7.04072e-05	6.28086e-05	6.9539e-05	8.17286e-06	4.60878e-06	2.69177e-06	'1-hexadecanoyl-sn-glycerol 3-phosphate O-acyltransferase (n-C16:0)'	[]	1
1654	'CljpureAGPAT161'	0.0030032	0.00012659	0.000205611	0.0001031	9.19733e-05	0.000101829	1.19679e-05	6.74882e-06	3.94168e-06	'1-hexadec-7-enoyl-sn-glycerol 3-phosphate O-acyltransferase (n-C16:1)'	[]	1
1655	'CljpureAGPAT180'	0	0	0	0	0	0	0	0	0	'1-octadecanoyl-sn-glycerol 3-phosphate O-acyltransferase (n-C18:0)'	[]	1
1656	'CljpureAGPAT181'	0.000119955	5.05629e-06	8.21258e-06	4.11807e-06	3.67363e-06	4.06729e-06	4.78025e-07	2.69564e-07	1.5744e-07	'1-octadec-7-enoyl-sn-glycerol 3-phosphate O-acyltransferase (n-C18:1)'	[]	1
1657	'CljpureAGPR'	-0.00274026	-0.000115506	-0.000187609	-9.40734e-05	-8.39207e-05	-9.29134e-05	-1.092e-05	-6.15794e-06	-3.59657e-06	'N-acetyl-g-glutamyl-phosphate reductase'	[]	1
1658	'CljpureAHCYSNS'	2.75546e-05	1.16147e-06	1.88649e-06	9.45951e-07	8.43861e-07	9.34287e-07	1.09806e-07	6.19209e-08	3.61651e-08	'S-adenosylhomocysteine nucleosidase'	[]	1
1659	'CljpureAHSERL2'	0.00142645	6.01271e-05	9.76602e-05	4.89702e-05	4.36851e-05	4.83663e-05	5.68445e-06	3.20553e-06	2.99345e-06	'O acetylhomoserine thiol lyase'	[]	1
1660	'CljpureAICART'	0.00290311	0.00012237	6.43767e-05	9.96638e-05	2.87969e-05	3.18827e-05	1.1569e-05	1.97225e-06	3.8103e-06	'Phosphoribosylaminoimidazolecarboxamide formyltransferase'	[]	1
1661	'CljpureAIRCr'	0.00202546	8.53762e-05	0	6.95342e-05	0	0	8.07152e-06	0	2.6584e-06	'Phosphoribosylaminoimidazole carboxylase'	[]	1
1662	'CljpureALAALAr'	0.000351055	1.47975e-05	2.39881e-05	1.20518e-05	1.07511e-05	1.19032e-05	1.39897e-06	7.88894e-07	4.60757e-07	'D-alanine-D-alanine ligase (reversible)'	[]	1
1663	'CljpureALAR'	0.00511843	0.00021575	0.000350334	0.000175716	0.000156752	0.00017355	2.03971e-05	1.15022e-05	6.71789e-06	'Alanine racemase'	[]	1
1664	'CljpureALATA_L'	-0.0102283	-0.000431137	-0.000700127	-0.000351138	-0.000313242	-0.000346808	-4.076e-05	-2.29851e-05	-1.34245e-05	'L-alanine transaminase'	[]	1
1665	'CljpureALCD2x'	-4.98407	-3.2839	-3.43486	-5.94519	-25.446	-7.8249	-1.02514	-0.612691	-1.4418	'Alcohol dehydrogenase (ethanol)'	[]	1
1666	'CljpureALCD2y'	0	0	0	0	0	0	0	0	0	'Alcohol dehydrogenase (ethanol, NADP)'	[]	1
1667	'CljpureALCD4'	0	0	0	0	0	0	0	0	0	'Alcohol dehydrogenase (butanol)'	[]	1
1668	'CljpureALCD4y'	0	0	0	0	0	0	0	0	0	'Alcohol dehydrogenase (butanol) NADP depnedent'	[]	1
1669	'CljpureALLTN'	0	0	0	0	0	0	0	0	0	'Allantoinase'	[]	1
1670	'CljpureALLTNt2r'	0	0	0	0	0	0	0	0	0	'Allantoin transport in via proton symport'	[]	1
1671	'CljpureAMAA'	0	0	0	0	0	0	0	0	0	'N-acetylmuramoyl-L-alanine amidase'	[]	1
1672	'CljpureAMMQLT8'	0	0	0	0	0	0	0	0	0	'S-adenosylmethione:2-demthylmenaquinole methyltransferase (menaquinone 8)'	[]	1
1673	'CljpureANPRT'	0.000526589	2.21965e-05	3.60523e-05	1.80779e-05	1.61268e-05	1.78549e-05	2.09847e-06	1.18336e-06	6.91143e-07	'Anthranilate phosphoribosyltransferase'	[]	1
1674	'CljpureANS'	0	0	0	1.80779e-05	0	0	0	0	0	'Anthranilate synthase'	[]	1
1675	'CljpureANS2'	0.000526589	2.21965e-05	3.60523e-05	0	1.61268e-05	1.78549e-05	2.09847e-06	1.18336e-06	6.91143e-07	'Anthranilate synthase 2'	[]	1
1676	'CljpureACAFDOR'	-4.98911	0	-3.43521	-5.94537	-25.4461	-7.82508	-1.02516	-0.612702	-1.4418	'Acetaldehyde:ferredoxin oxidoreductase'	[]	1
1677	'CljpureAPRAUR'	0	0	0	0	0	0	0	0	0	'5-amino-6-(5-phosphoribosylamino)uracil reductase'	[]	1
1678	'CljpureAPSR'	0.00228074	9.61367e-05	0.000156148	7.8298e-05	6.98479e-05	7.73326e-05	9.08883e-06	5.1253e-06	2.99345e-06	'Adenosine 5''-phosphosulfate reductase;'	[]	1
1679	'CljpureARABR'	0	0	0	0	0	0	0	0	0	'Arabinose reductase'	[]	1
1680	'CljpureARAI'	0	0	0	0	0	0	0	0	0	'L-arabinose isomerase'	[]	1
1681	'CljpureARBabc'	0	0	0	0	0	0	0	0	0	'L-arabinose transport via ABC system'	[]	1
1682	'CljpureARBt2r'	0	0	0	0	0	0	0	0	0	'L-arabinose transport via proton symport'	[]	1
1683	'CljpureARGDr'	0	0	0	0	0	0	0	0	0	'Arginine deiminase'	[]	1
1684	'CljpureARGDC'	0	0	0	0	0	0	0	0	0	'Arginine decarboxylase'	[]	1
1685	'CljpureARGN'	0	0	0	0	0	0	0	0	0	'Arginase'	[]	1
1686	'CljpureARGSL'	0.00274026	0.000115506	0.000187609	9.40734e-05	8.39207e-05	9.29134e-05	1.092e-05	6.15794e-06	3.59657e-06	'Argininosuccinate lyase'	[]	1
1687	'CljpureARGSS'	0.00274026	0.000115506	0.000187609	9.40734e-05	8.39207e-05	9.29134e-05	1.092e-05	6.15794e-06	3.59657e-06	'Argininosuccinate synthase'	[]	1
1688	'CljpureARGt2r'	0	0	0	0	0	1.52874e-24	0	0	-2.94162e-26	'L arganine reversible transport via proton symport'	[]	1
1689	'CljpureASAD'	-0.00495654	-0.000208926	-0.000339297	-0.000170158	-0.000151794	-0.00016806	-1.9752e-05	-1.11384e-05	-7.62666e-06	'Aspartate-semialdehyde dehydrogenase'	[]	1
1690	'CljpureASNS1'	0.00223316	9.4131e-05	0.00015289	7.66645e-05	6.83906e-05	7.57192e-05	8.8992e-06	5.01837e-06	2.931e-06	'Asparagine synthase (glutamine-hydrolysing)'	[]	1
1691	'CljpureASNt2r'	0	0	0	0	0	0	0	0	0	'L asparagine reversible transport via proton symport'	[]	1
1692	'CljpureASP1DC'	5.89396e-06	2.48439e-07	4.03523e-07	2.0234e-07	1.80503e-07	1.99845e-07	2.34876e-08	1.3245e-08	7.73577e-09	'Aspartate 1-decarboxylase'	[]	1
1693	'CljpureASP4DC'	0	0	0	0	0	0	0	0	0	'Aspartate 4-decarboxylase'	[]	1
1694	'CljpureASPCT'	0.00156249	6.58615e-05	0.000106974	5.36405e-05	4.78515e-05	5.29791e-05	6.22659e-06	3.51125e-06	2.05076e-06	'Aspartate carbamoyltransferase'	[]	1
1695	'CljpureASPK'	0.00495654	0.000208926	0.000339297	0.000170158	0.000151794	0.00016806	1.9752e-05	1.11384e-05	7.62666e-06	'Aspartate kinase'	[]	1
1696	'CljpureASPO2'	0	0	0	0	0	0	0	6.32815e-08	0	'L-aspartate oxidase'	[]	1
1697	'CljpureASPO2y'	2.81601e-05	1.18699e-06	1.92794e-06	9.66737e-07	8.62404e-07	9.54817e-07	1.12219e-07	0	3.69598e-08	'L-aspartate oxidase'	[]	1
1698	'CljpureASPR'	0	0	0	0	0	0	0	0	0	'Aspartate racemase'	[]	1
1699	'CljpureASPT'	36.2886	0	0	0	35.6579	24.1077	0	0	0	'L-aspartase'	[]	1
1700	'CljpureASPTA'	-36.3063	-0.000746941	-0.000941992	-0.000608342	-35.6584	-24.1081	-7.06162e-05	-3.07181e-05	-2.43791e-05	'Aspartate transaminase'	[]	1
1701	'CljpureASPt2r'	0	0	0	0	0	0	0	0	0	'L aspartate reversible transport via proton symport'	[]	1
1702	'CljpureATPM'	0.131657	0.00857645	1.40955	8.70889	0.0023466	0.00140568	0.000164809	9.83295e-05	6.14376e-05	'ATP maintenance requirement'	[]	1
1703	'CljpureATPPRT'	0.000877645	3.69941e-05	6.43767e-05	3.01296e-05	2.87969e-05	3.18827e-05	3.49744e-06	1.97225e-06	1.1519e-06	'ATP phosphoribosyltransferase'	[]	1
1704	'CljpureATPS4r'	-1.60643	3.30194	1.46682	8.73874	0.0280276	-1.19488	12.1042	6.02577	0.00120451	'ATP synthase (four protons for one ATP)'	[]	1
1705	'CljpureBACCL'	0	0	0	0	0	0	0	0	0	'Biotin acetyl CoA carboxylase ligase'	[]	1
1706	'CljpureBTCOARx'	0	0	0	0	0	0	0	0	0	'Butyryl-coA reductase (NADH)'	[]	1
1707	'CljpureBTDD_RR'	0	0	0	0	0	0	0	0	0	' R R butanediol dehydrogenase'	[]	1
1708	'CljpureBTDt_RR'	0.0176727	0	-3.16369e-27	0	0	0	2.95315e-29	0.474257	0	' R R butanediol transport'	[]	1
1709	'CljpureBTNt2i'	2.47126e-08	1.04167e-09	1.69192e-09	8.48386e-10	7.56825e-10	8.37925e-10	9.84805e-11	5.55344e-11	3.24351e-11	'Biotin uptake'	[]	1
1710	'CljpureBTOHt'	0	0	0	0	0	0	0	0	0	'Butanol transport by diffusion'	[]	1
1711	'CljpureBUTKr'	0	0	0	0	0	0	0	0	0	'Butyrate kinase'	[]	1
1712	'CljpureBUTt'	0	0	0	0	0	0	0	0	0	'Butyrate transport (diffusion)'	[]	1
1713	'CljpureCA2abc'	6.29925e-05	2.65523e-06	4.31271e-06	2.16254e-06	1.92915e-06	2.13587e-06	2.51027e-07	1.41557e-07	8.26771e-08	'Calcium transport via ABC system'	[]	1
1714	'CljpureCBIAT'	0	0	0	0	0	0	0	0	0	'Cobinamide adenyltransferase'	[]	1
1715	'CljpureCBLAT'	0	0	0	0	0	0	0	0	0	'Cob(I)alamin adenosyltransferase'	[]	1
1716	'CljpureCBMKr'	0.00430276	0.000181368	0.000294583	0.000147714	0.000131772	0.000145893	1.71466e-05	9.66918e-06	5.64732e-06	'Carbamate kinase'	[]	1
1717	'CljpureCBPS'	0	0	0	0	0	0	0	0	0	'Carbamoyl-phosphate synthase (glutamine-hydrolysing)'	[]	1
1718	'CljpureCDPMEK'	7.47557e-06	7.26762e-40	0	2.56637e-07	2.2894e-07	2.53472e-07	2.97904e-08	1.67992e-08	-3.52712e-33	'4-(cytidine 5''-diphospho)-2-C-methyl-D-erythritol kinase'	[]	1
1719	'CljpureCHORM'	0.00299381	0.000126194	0.000204968	0.000102778	9.16857e-05	0.000101511	1.19304e-05	6.72772e-06	3.92935e-06	'Chorismate mutase'	[]	1
1720	'CljpureCHORS'	0.00352316	0.000148506	0.000241209	0.00012095	0.000107897	0.000119459	1.40399e-05	7.91727e-06	4.62411e-06	'Chorismate synthase'	[]	1
1721	'CljpureCITL'	0	0	0	0	0	0	0	0	0	'Citrate lyase'	[]	1
1722	'CljpureCITRt2r'	0	0	0	0	0	0	0	0	0	'Citrulline reversible transport via proton symport'	[]	1
1723	'CljpureCLPNS120'	0	0	0	0	0	0	0	0	0	'Cardiolipin synthase (n-C12:0)'	[]	1
1724	'CljpureCLPNS140'	3.2979e-05	1.39012e-06	2.25787e-06	1.13217e-06	1.00998e-06	1.11821e-06	1.31422e-07	7.41107e-08	4.32846e-08	'Cardiolipin synthase (n-C14:0)'	[]	1
1725	'CljpureCLPNS160'	9.95549e-05	4.19639e-06	6.8159e-06	3.41773e-06	3.04887e-06	3.37558e-06	3.96729e-07	2.2372e-07	1.30665e-07	'Cardiolipin synthase (n-C16:0)'	[]	1
1726	'CljpureCLPNS161'	0.00014578	6.14484e-06	9.98064e-06	5.00463e-06	4.46452e-06	4.94292e-06	5.80937e-07	3.27598e-07	1.91335e-07	'Cardiolipin synthase (n-C16:1)'	[]	1
1727	'CljpureCLPNS180'	0	0	0	0	0	0	0	0	0	'Cardiolipin synthase (n-C18:0)'	[]	1
1728	'CljpureCLPNS181'	5.81982e-06	2.45314e-07	3.98447e-07	1.99795e-07	1.78232e-07	1.97331e-07	2.31922e-08	1.30784e-08	7.63846e-09	'Cardiolipin synthase (n-C18:1)'	[]	1
1729	'CljpureCLt3r_2'	3.14963e-05	1.32762e-06	2.15635e-06	1.08127e-06	9.64575e-07	1.06794e-06	1.25514e-07	7.07786e-08	4.13385e-08	'Chloride transport via proton antiport (2:1) (periplasm)'	[]	1
1730	'CljpureCO2t'	3.06333	0.580807	1.62204	2.18069	1.83373	7.26085	3.83217	1.08792	1.63783	'CO2 transporter via diffusion'	[]	1
1731	'CljpureCODH4'	0	0	0	0	0	0	0	0	0	'Carbon monoxide dehydrogenase / acetyl-CoA synthase 2'	[]	1
1732	'CljpureCODH_ACS'	2.71418	2.85913	0.927642	1.2554	0.91715	4.24306	1.91611	0.543983	0.946797	'CODH/Acetyl-CoA synthase (Wood-Ljundahl)'	[]	1
1733	'CljpureCOabc'	3.06437e-06	1.29168e-07	2.09798e-07	1.052e-07	9.38464e-08	1.03903e-07	1.22116e-08	6.88627e-09	4.02195e-09	'Cobalt transport via ABC system'	[]	1
1734	'CljpureCOt'	0	0	0	0	0	0	0	0	0	'CO transporter via diffusion'	[]	1
1735	'CljpureCPC2MT'	2.75546e-06	1.16147e-07	1.88649e-07	9.45951e-08	8.43861e-08	9.34287e-08	1.09806e-08	6.19209e-09	3.61651e-09	'Precorrin-2 C20-methyltransferase'	[]	1
1736	'CljpureCPC3MT'	2.75546e-06	1.16147e-07	1.88649e-07	9.45951e-08	8.43861e-08	9.34287e-08	1.09806e-08	6.19209e-09	3.61651e-09	'Precorrin-3B C17-methyltransferase'	[]	1
1737	'CljpureCPC4MT'	2.75546e-06	1.16147e-07	1.88649e-07	9.45951e-08	8.43861e-08	9.34287e-08	1.09806e-08	6.19209e-09	3.61651e-09	'Precorrin-4 C11-methyltransferase'	[]	1
1738	'CljpureCPC5MT'	2.75546e-06	1.16147e-07	1.88649e-07	9.45951e-08	8.43861e-08	9.34287e-08	1.09806e-08	6.19209e-09	3.61651e-09	'Precorrin-5 C1-methyltransferase'	[]	1
1739	'CljpureCPC6MT'	2.75546e-06	1.16147e-07	1.88649e-07	9.45951e-08	8.43861e-08	9.34287e-08	1.09806e-08	6.19209e-09	3.61651e-09	'Precorrin-6Y C5,15-methyltransferase (decarboxylating)'	[]	1
1740	'CljpureCPC6R'	2.75546e-06	1.16147e-07	1.88649e-07	9.45951e-08	8.43861e-08	9.34287e-08	1.09806e-08	6.19209e-09	3.61651e-09	'Precorrin-6A reductase'	[]	1
1741	'CljpureCPC8MM'	2.75546e-06	1.16147e-07	1.88649e-07	9.45951e-08	8.43861e-08	9.34287e-08	1.09806e-08	6.19209e-09	3.61651e-09	'Precorrin-8X methylmutase'	[]	1
1742	'CljpureCPPPGOAN2'	0	0	0	0	0	0	0	0	0	'Oxygen Independent coproporphyrinogen-III oxidase'	[]	1
1743	'CljpureCS'	0.010037	0.000423074	0.000687123	0.00034457	0.000307383	0.000340321	3.99977e-05	2.25552e-05	1.31734e-05	'Citrate synthase'	[]	1
1744	'CljpureCSND'	0	0	0	0	0	0	0	0	0	'Cytosine deaminase'	[]	1
1745	'CljpureCSNt2'	0	0	0	0	0	0	0	0	0	'Cytosine transport in via proton symport'	[]	1
1746	'CljpureCTPS1'	0.000662151	2.79106e-05	4.53333e-05	2.27317e-05	2.02784e-05	2.24514e-05	2.63869e-06	1.48799e-06	8.69066e-07	'CTP synthase NH3 '	[]	1
1747	'CljpureCTPS2'	0	0	0	0	0	0	0	0	0	'CTP synthase (glutamine)'	[]	1
1748	'CljpureCYRDAAT'	2.75546e-06	1.16147e-07	1.88649e-07	9.45951e-08	8.43861e-08	9.34287e-08	1.09806e-08	6.19209e-09	3.61651e-09	'Cob(I)yrinic acid a,c-diamide adenosyltransferase'	[]	1
1749	'CljpureCYRDAR'	1.37773e-06	5.80734e-08	9.43246e-08	4.72975e-08	4.2193e-08	4.67144e-08	5.49029e-09	3.09604e-09	1.80826e-09	'Cob(II)yrinic acid a,c-diamide reductase'	[]	1
1750	'CljpureCYRDAS'	2.75546e-06	1.16147e-07	1.88649e-07	9.45951e-08	8.43861e-08	9.34287e-08	1.09806e-08	6.19209e-09	3.61651e-09	'Cob(II)yrinate a,c-diamide synthase (glutamine-hydrolysing)'	[]	1
1751	'CljpureCYSDS'	0	0	0	0	0	0	0	0	0	'Cysteine Desulfhydrase'	[]	1
1752	'CljpureCYSS'	0.000854291	3.60097e-05	5.8488e-05	2.93279e-05	2.61627e-05	2.89663e-05	3.40438e-06	1.91977e-06	0	'Cysteine synthase'	[]	1
1753	'CljpureCYSSADS'	0	0	0	0	0	0	0	0	0	'L-cysteine sulfinic acid desulfurase'	[]	1
1754	'CljpureCYSTGL'	0	0	0	0	0	0	0	0	1.12125e-06	'Cystathionine g lyase'	[]	1
1755	'CljpureCYSTL'	0	0	0	0	0	0	0	0	0	'Cystathionine b-lyase'	[]	1
1756	'CljpureCYSTS'	0	0	0	0	0	0	0	0	1.12125e-06	'Cystathionine beta synthase'	[]	1
1757	'CljpureCYSabc'	0	0	0	0	0	0	0	0	0	'L-cysteine transport via ABC system'	[]	1
1758	'CljpureCYTD'	0	0	0	0	0	0	0	0	0	'Cytidine deaminase'	[]	1
1759	'CljpureCYTDK2'	0	0	0	0	0	0	0	0	0	'Cytidine kinase (GTP)'	[]	1
1760	'CljpureCYTK1'	0.0106343	0.000447937	0.000727553	0.000365077	0.000325676	0.000360575	4.2378e-05	2.38975e-05	1.39476e-05	'Cytidylate kinase (CMP)'	[]	1
1761	'CljpureCYTK2'	0	0	0	0	0	0	0	0	2.53722e-30	'Cytidylate kinase (dCMP)'	[]	1
1762	'CljpureCuabc'	8.57528e-06	3.61461e-07	5.87096e-07	2.9439e-07	2.62619e-07	2.9076e-07	3.41728e-08	1.92704e-08	1.1255e-08	'Copper transport via ABC system'	[]	1
1763	'CljpureD_LACt2'	2.09268	5.12596	0.231527	0.329564	-0.000196123	1.22443	-4.35211e-06	-1.45919e-05	0.255743	'D lactate transport via proton symport'	[]	1
1764	'CljpureDADA'	0	0	1.88649e-06	0	8.43861e-07	9.34287e-07	0	0	0	'Deoxyadenosine deaminase'	[]	1
1765	'CljpureDADK'	0	0	0	0	0	0	0	0	0	'Deoxyadenylate kinase'	[]	1
1766	'CljpureDAGK120'	0	0	0	0	0	0	0	0	0	'Diacylglycerol kinase (n-C12:0)'	[]	1
1767	'CljpureDAGK140'	0	0	0	0	0	0	0	0	0	'Diacylglycerol kinase (n-C14:0)'	[]	1
1768	'CljpureDAGK160'	0	0	0	0	0	0	0	0	0	'Diacylglycerol kinase (n-C16:0)'	[]	1
1769	'CljpureDAGK161'	0	0	0	0	0	0	0	0	0	'Diacylglycerol kinase (n-C16:1)'	[]	1
1770	'CljpureDAGK180'	0	0	0	0	0	0	0	0	0	'Diacylglycerol kinase (n-C18:0)'	[]	1
1771	'CljpureDAGK181'	0	0	0	0	0	0	0	0	0	'Diacylglycerol kinase (n-C18:1)'	[]	1
1772	'CljpureDALAt2r'	0.000351055	1.47975e-05	2.40346e-05	1.20518e-05	1.07511e-05	1.19032e-05	1.39897e-06	7.88894e-07	4.60757e-07	'D-alanine transport via proton symport'	[]	1
1773	'CljpureDAPDC'	0.00317903	0.000134001	0.000217649	0.000109136	9.73581e-05	0.000107791	1.26685e-05	7.14395e-06	4.17245e-06	'Diaminopimelate decarboxylase'	[]	1
1774	'CljpureDAPE'	0.00353009	0.000148799	0.000241637	0.000121188	0.000108109	0.000119694	1.40675e-05	7.93284e-06	4.63321e-06	'Diaminopimelate epimerase'	[]	1
1775	'CljpureLDAPAT'	-0.00353009	-0.000148799	-0.000241637	-0.000121188	-0.000108109	-0.000119694	-1.40675e-05	-7.93284e-06	-4.63321e-06	'LL-diaminopimelate aminotransferase'	[]	1
1776	'CljpureDASYN120'	0	0	0	0	0	0	0	0	0	'CDP-diacylglycerol synthetase (n-C12:0)'	[]	1
1777	'CljpureDASYN140'	0.000679511	2.86424e-05	4.65219e-05	2.33277e-05	2.08101e-05	2.304e-05	2.70787e-06	1.527e-06	8.91852e-07	'CDP-diacylglycerol synthetase (n-C14:0)'	[]	1
1778	'CljpureDASYN160'	0.00205089	8.64481e-05	0.000140412	7.04072e-05	6.28086e-05	6.9539e-05	8.17286e-06	4.60878e-06	2.69177e-06	'CDP-diacylglycerol synthetase (n-C16:0)'	[]	1
1779	'CljpureDASYN161'	0.0030032	0.00012659	0.000205611	0.0001031	9.19733e-05	0.000101829	1.19679e-05	6.74882e-06	3.94168e-06	'CDP-diacylglycerol synthetase (n-C16:1)'	[]	1
1780	'CljpureDASYN180'	0	0	0	0	0	0	0	0	0	'CDP-diacylglycerol synthetase (n-C18:0)'	[]	1
1781	'CljpureDASYN181'	0.000119955	5.05629e-06	8.21258e-06	4.11807e-06	3.67363e-06	4.06729e-06	4.78025e-07	2.69564e-07	1.5744e-07	'CDP-diacylglycerol synthetase (n-C18:1)'	[]	1
1782	'CljpureDB4PS'	0	0	0	0	0	0	0	0	0	'3,4-Dihydroxy-2-butanone-4-phosphate synthase'	[]	1
1783	'CljpureDCMPDA'	0	0	0	0	0	0	0	0	0	'DCMP deaminase'	[]	1
1784	'CljpureDCYTD'	0	0	0	0	0	0	0	0	0	'Deoxycytidine deaminase'	[]	1
1785	'CljpureDDPA'	0.00352316	0.000148506	0.000241209	0.00012095	0.000107897	0.000119459	1.40399e-05	7.91727e-06	4.62411e-06	'3-deoxy-D-arabino-heptulosonate 7-phosphate synthetase'	[]	1
1786	'CljpureDDPGA'	0	0	0	0	0	0	0	0	0	'2-dehydro-3-deoxy-phosphogluconate aldolase'	[]	1
1787	'CljpureDGK1'	0	0	0	0	0	0	0	0	0	'Deoxyguanylate kinase (dGMP:ATP)'	[]	1
1788	'CljpureDHAD1'	0.00809978	0.000341418	0.000554541	0.000278066	0.000248056	0.000274637	3.22779e-05	1.82019e-05	1.06309e-05	'Dihydroxy-acid dehydratase (2,3-dihydroxy-3-methylbutanoate)'	[]	1
1789	'CljpureDHAD2'	0.00269145	0.000113449	0.000184267	9.23978e-05	8.24259e-05	9.12585e-05	1.07255e-05	6.04826e-06	3.53251e-06	'Dihydroxy-acid dehydratase (2,3-dihydroxy-3-methylpentanoate)'	[]	1
1790	'CljpureDHAK'	0.000284134	1.19767e-05	1.94529e-05	9.75433e-06	8.70161e-06	9.63405e-06	1.13228e-06	6.38507e-07	3.72923e-07	'Dihydroxyacetone kinase'	[]	1
1791	'CljpureDHDPRy'	0.00353009	0.000148799	0.000241637	0.000121188	0.000108109	0.000119694	1.40675e-05	7.93284e-06	4.63321e-06	'Dihydrodipicolinate reductase (NADPH)'	[]	1
1792	'CljpureDHDPS'	0.00353009	0.000148799	0.000241637	0.000121188	0.000108109	0.000119694	1.40675e-05	7.93284e-06	4.63321e-06	'Dihydrodipicolinate synthase'	[]	1
1793	'CljpureDHFR'	0.000371419	1.56559e-05	2.54287e-05	1.27508e-05	1.13747e-05	1.25936e-05	1.48011e-06	8.34655e-07	4.87483e-07	'Dihydrofolate reductase'	[]	1
1794	'CljpureDHFS'	0	0	0	0	0	0	0	0	0	'Dihydrofolate synthase'	[]	1
1795	'CljpureDHNAOT4'	0	0	0	0	0	0	0	0	0	'1,4-dihydroxy-2-naphthoate octaprenyltransferase'	[]	1
1796	'CljpureDHNPA_1'	0	0	0	0	0	0	0	0	0	'Dihydroneopterin aldolase'	[]	1
1797	'CljpureDHORD5'	0.00156249	6.58615e-05	0.000106974	5.36405e-05	4.78515e-05	5.29791e-05	6.22659e-06	3.51125e-06	2.05076e-06	'Dihydroorotic acid (menaquinone-8)'	[]	1
1798	'CljpureDHORTS'	-0.00156249	-6.58615e-05	-0.000106974	-5.36405e-05	-4.78515e-05	-5.29791e-05	-6.22659e-06	-3.51125e-06	-2.05076e-06	'Dihydroorotase'	[]	1
1799	'CljpureDHPPDA'	0	0	0	0	0	0	0	0	0	'Diaminohydroxyphosphoribosylaminopyrimidine deaminase'	[]	1
1800	'CljpureDHPS'	0	0	0	0	0	0	0	0	0	'Dihydropteroate synthase'	[]	1
1801	'CljpureDHPS2'	0	0	0	0	0	0	0	0	0	'Dihydropteroate synthase'	[]	1
1802	'CljpureDHPTDCs2'	2.75546e-05	1.16147e-06	1.88649e-06	9.45951e-07	8.43861e-07	9.34287e-07	1.09806e-07	6.19209e-08	3.61651e-08	'4,5-dihydroxy-2,3-pentanedione cyclization (spontaneous)'	[]	1
1803	'CljpureDHQTi'	0.00352316	0.000148506	0.000241209	0.00012095	0.000107897	0.000119459	1.40399e-05	7.91727e-06	4.62411e-06	'3-dehydroquinate dehydratase, irreversible'	[]	1
1804	'CljpureDHQS'	0.00352316	0.000148506	0.000241209	0.00012095	0.000107897	0.000119459	1.40399e-05	7.91727e-06	4.62411e-06	'3-dehydroquinate synthase'	[]	1
1805	'CljpureDMATT'	6.79597e-07	0	0	2.33306e-08	2.08127e-08	2.30429e-08	2.70822e-09	1.5272e-09	-1.90516e-34	'Dimethylallyltranstransferase'	[]	1
1806	'CljpureDMPPS'	6.79597e-07	3.63381e-40	0	2.33306e-08	2.08127e-08	2.30429e-08	2.70822e-09	1.5272e-09	0	'1-hydroxy-2-methyl-2-(E)-butenyl 4-diphosphate reductase (dmpp)'	[]	1
1807	'CljpureDPCOAK'	5.89396e-06	2.48439e-07	4.03523e-07	2.0234e-07	1.80503e-07	1.99845e-07	2.34876e-08	1.3245e-08	7.73577e-09	'Dephospho-CoA kinase'	[]	1
1808	'CljpureDPR'	5.89396e-06	2.48439e-07	4.03523e-07	2.0234e-07	1.80503e-07	1.99845e-07	2.34876e-08	1.3245e-08	7.73577e-09	'2-dehydropantoate 2-reductase'	[]	1
1809	'CljpureDRPA'	0	0	2.29004e-22	0	1.48498e-22	8.05063e-23	0	0	0	'Deoxyribose-phosphate aldolase'	[]	1
1810	'CljpureDSERt2'	0	0	0	0	0	0	0	0	0	'D-serine transport via proton symport'	[]	1
1811	'CljpureDTMPK'	0.000360397	1.51913e-05	2.46741e-05	1.23724e-05	1.10372e-05	1.22199e-05	1.43619e-06	8.09886e-07	4.73017e-07	'DTMP kinase'	[]	1
1812	'CljpureDURAD'	0	0	0	0	0	0	0	0	0	'Dihydrouracil dehydrogenase (NADP)'	[]	1
1813	'CljpureDURIPP'	0	0	0	0	0	0	0	0	0	'Deoxyuridine phosphorylase'	[]	1
1814	'CljpureDUTPDP'	0	0	0	0	0	0	0	0	0	'DUTP diphosphatase'	[]	1
1815	'CljpureDXPRIi'	7.47557e-06	0	0	2.56637e-07	2.2894e-07	2.53472e-07	2.97904e-08	1.67992e-08	0	'1-deoxy-D-xylulose reductoisomerase'	[]	1
1816	'CljpureDXPS'	7.47557e-06	0	0	2.56637e-07	2.2894e-07	2.53472e-07	2.97904e-08	1.67992e-08	8.04544e-34	'1-deoxy-D-xylulose 5-phosphate synthase'	[]	1
1817	'CljpureEAR100x'	0.0054608	0.000230181	0.000373867	0.00018747	0.000167237	0.000185158	2.17615e-05	1.22716e-05	7.16725e-06	'Enoyl-[acyl-carrier-protein] reductase (NADH) (n-C10:0)'	[]	1
1818	'CljpureEAR120x'	0.0054608	0.000230181	0.000373867	0.00018747	0.000167237	0.000185158	2.17615e-05	1.22716e-05	7.16725e-06	'Enoyl-[acyl-carrier-protein] reductase (NADH) (n-C12:0)'	[]	1
1819	'CljpureEAR121x'	0.00624632	0.000263292	0.000427647	0.000214437	0.000191294	0.000211792	2.48918e-05	1.40368e-05	8.19823e-06	'Enoyl-[acyl-carrier-protein] reductase (NADH) (n-C12:1)'	[]	1
1820	'CljpureEAR140x'	0.0054608	0.000230181	0.000373867	0.00018747	0.000167237	0.000185158	2.17615e-05	1.22716e-05	7.16725e-06	'Enoyl-[acyl-carrier-protein] reductase (NADH) (n-C14:0)'	[]	1
1821	'CljpureEAR141x'	0.00624632	0.000263292	0.000427647	0.000214437	0.000191294	0.000211792	2.48918e-05	1.40368e-05	8.19823e-06	'Enoyl-[acyl-carrier-protein] reductase (NADH) (n-C14:1)'	[]	1
1822	'CljpureEAR160x'	0.00410178	0.000172896	0.000280823	0.000140814	0.000125617	0.000139078	1.63457e-05	9.21755e-06	5.38355e-06	'Enoyl-[acyl-carrier-protein] reductase (NADH) (n-C16:0)'	[]	1
1823	'CljpureEAR161x'	0.00624632	0.000263292	0.000427647	0.000214437	0.000191294	0.000211792	2.48918e-05	1.40368e-05	8.19823e-06	'Enoyl-[acyl-carrier-protein] reductase (NADH) (n-C16:1)'	[]	1
1824	'CljpureEAR180x'	0	0	0	0	0	0	0	0	0	'Enoyl-[acyl-carrier-protein] reductase (NADH) (n-C18:0)'	[]	1
1825	'CljpureEAR181x'	0.00023991	1.01126e-05	1.64252e-05	8.23614e-06	7.34727e-06	8.13458e-06	9.5605e-07	5.39128e-07	3.1488e-07	'Enoyl-[acyl-carrier-protein] reductase (NADH) (n-C18:1)'	[]	1
1826	'CljpureEAR40x'	0.0117071	0.000493473	0.000801514	0.000401906	0.000358531	0.000396951	4.66532e-05	2.63083e-05	1.53655e-05	'Enoyl-[acyl-carrier-protein] reductase (NADH) (n-C4:0)'	[]	1
1827	'CljpureEAR60x'	0.0117071	0.000493473	0.000801514	0.000401906	0.000358531	0.000396951	4.66532e-05	2.63083e-05	1.53655e-05	'Enoyl-[acyl-carrier-protein] reductase (NADH) (n-C6:0)'	[]	1
1828	'CljpureEAR80x'	0.0117071	0.000493473	0.000801514	0.000401906	0.000358531	0.000396951	4.66532e-05	2.63083e-05	1.53655e-05	'Enoyl-[acyl-carrier-protein] reductase (NADH) (n-C8:0)'	[]	1
1829	'CljpureECOAH1'	0	0	0	0	0	0	0	0	0	'3-hydroxyacyl-CoA dehydratase (3-hydroxybutanoyl-CoA)'	[]	1
1830	'CljpureEDA'	0	0	0	0	0	0	0	0	0	'2-dehydro-3-deoxy-phosphogluconate aldolase'	[]	1
1831	'CljpureENO'	0.319882	0.0134838	0.00469393	0.00217151	0.00209936	0.00232433	0.000252008	0.000154248	8.23792e-05	'Enolase'	[]	1
1832	'CljpureETOHt'	-4.98407	-3.2839	-3.43486	-5.94519	-25.446	-7.8249	-1.02514	-0.612691	-1.4418	'Ethanol reversible transport'	[]	1
1833	'CljpureFACOAL140'	0	0	0	0	0	0	0	0	0	'Fatty acid CoA ligase tetradecanoate '	[]	1
1834	'CljpureFACOAL160'	0	0	0	0	0	0	0	0	0	'Fatty acid CoA ligase hexadecanoate '	[]	1
1835	'CljpureFACOAL180'	0	0	0	0	0	0	0	0	0	'Fatty acid CoA ligase octadecanoate '	[]	1
1836	'CljpureFBA'	0.177873	-4.9481	0.00348256	0.0017013	0.00155777	0.00172469	0.000197457	0.000114383	6.41575e-05	'Fructose-bisphosphate aldolase'	[]	1
1837	'CljpureFBA3'	0	4.95559	0	0	0	0	0	0	0	'Sedoheptulose 1,7-bisphosphate D-glyceraldehyde-3-phosphate-lyase'	[]	1
1838	'CljpureFBP'	0.00543797	4.95582	0.000282498	0.000186623	0.000126408	0.000139954	2.16632e-05	9.1817e-06	7.13487e-06	'Fructose-bisphosphatase'	[]	1
1839	'CljpureFDH7'	0.357781	-2.11327	0.927097	1.25519	0.916906	3.01815	1.91609	0.543965	0.94679	'Formate Dehydrogenase(Ferredoxin dependent)'	[]	1
1840	'CljpureFE2abc'	0.000170789	7.19902e-06	1.16929e-05	5.8632e-06	5.23043e-06	5.79091e-06	6.806e-07	3.83798e-07	2.24159e-07	'Iron (II) transport via ABC system'	[]	1
1841	'CljpureFGLU'	0	0	0	0	0	0	0	0	0	'Formimidoylglutamase'	[]	1
1842	'CljpureFMNAT'	2.75546e-06	1.16147e-07	1.88649e-07	9.45951e-08	8.43861e-08	9.34287e-08	1.09806e-08	6.19209e-09	3.61651e-09	'FMN adenylyltransferase'	[]	1
1843	'CljpureFOLR2'	1.10218e-05	4.64587e-07	7.54596e-07	3.7838e-07	3.37544e-07	3.73715e-07	4.39224e-08	2.47684e-08	1.44661e-08	'Folate reductase'	[]	1
1844	'CljpureFOLt'	1.10218e-05	4.64587e-07	7.54596e-07	3.7838e-07	3.37544e-07	3.73715e-07	4.39224e-08	2.47684e-08	1.44661e-08	'Folate transport via proton simport'	[]	1
1845	'CljpureFORt2'	0	0	0	0	0	0	0	0	0	'Formate transport in via proton symport'	[]	1
1846	'CljpureFRD2'	0.00156249	6.58615e-05	0.000106974	5.36405e-05	4.78515e-05	5.29791e-05	6.22659e-06	3.51125e-06	2.05076e-06	'Fumarate reductase'	[]	1
1847	'CljpureFRNDPR2r'	6.05119	-0.541769	-2.11937	-16.3859	0.862259	6.6341	-22.2922	-7.49133	-14.0791	'Ferredoxin : nadp reductase'	[]	1
1848	'CljpureFRTT'	0	0	0	0	0	0	0	0	0	'Farnesyltranstransferase'	[]	1
1849	'CljpureFRUK'	0.183311	0.00772685	0.00376505	0.00188793	0.00168418	0.00186465	0.00021912	0.000123565	7.12924e-05	'Fructose-1-phosphate kinase'	[]	1
1850	'CljpureFRUpts'	0.183311	0.00772685	0.00376505	0.00188793	0.00168418	0.00186465	0.00021912	0.000123565	7.12924e-05	'D-fructose transport via PEP:Pyr PTS'	[]	1
1851	'CljpureFTHFLi'	2.7082	2.85887	0.927097	1.25519	0.916906	4.24279	1.91609	0.543965	0.94679	'Formate-tetrahydrofolate ligase'	[]	1
1852	'CljpureFUM'	36.2937	0.000216595	8.06344e-05	0.000176404	35.658	24.1077	2.0477e-05	2.44396e-06	6.7442e-06	'Fumarase'	[]	1
1853	'CljpureG1PACT'	0.000892806	3.76331e-05	6.10318e-05	3.06501e-05	2.73422e-05	3.02722e-05	3.55786e-06	2.00632e-06	1.1718e-06	'Glucosamine-1-phosphate N-acetyltransferase'	[]	1
1854	'CljpureG1PTT'	0	0	0	0	0	0	0	0	0	'Glucose-1-phosphate thymidylyltransferase'	[]	1
1855	'CljpureG1SAT'	2.20437e-05	9.29174e-07	1.50919e-06	7.56761e-07	6.75089e-07	7.4743e-07	8.78447e-08	4.95367e-08	2.89321e-08	'Glutamate-1-semialdehyde aminotransferase'	[]	1
1856	'CljpureG3PAT120'	0	0	0	0	0	0	0	0	0	'Glycerol-3-phosphate acyltransferase (C12:0)'	[]	1
1857	'CljpureG3PAT140'	0.000679511	2.86424e-05	4.65219e-05	2.33277e-05	2.08101e-05	2.304e-05	2.70787e-06	1.527e-06	8.91852e-07	'Glycerol-3-phosphate acyltransferase (C14:0)'	[]	1
1858	'CljpureG3PAT160'	0.00205089	8.64481e-05	0.000140412	7.04072e-05	6.28086e-05	6.9539e-05	8.17286e-06	4.60878e-06	2.69177e-06	'Glycerol-3-phosphate acyltransferase (C16:0)'	[]	1
1859	'CljpureG3PAT161'	0.0030032	0.00012659	0.000205611	0.0001031	9.19733e-05	0.000101829	1.19679e-05	6.74882e-06	3.94168e-06	'Glycerol-3-phosphate acyltransferase (C16:1)'	[]	1
1860	'CljpureG3PAT180'	0	0	0	0	0	0	0	0	0	'Glycerol-3-phosphate acyltransferase (C18:0)'	[]	1
1861	'CljpureG3PAT181'	0.000119955	5.05629e-06	8.21258e-06	4.11807e-06	3.67363e-06	4.06729e-06	4.78025e-07	2.69564e-07	1.5744e-07	'Glycerol-3-phosphate acyltransferase (C18:1)'	[]	1
1862	'CljpureG3PCT'	0.00476738	0.000200952	0.000326393	0.000163664	0.000146001	0.000161646	1.89981e-05	1.07133e-05	6.25714e-06	'Glycerol-3-phosphate cytidylyltransferase'	[]	1
1863	'CljpureG3PD2'	-0.0122121	-0.000514759	-0.000836088	-0.000419243	-0.000373997	-0.000414074	-4.86657e-05	-2.74432e-05	-1.60283e-05	'Glycerol-3-phosphate dehydrogenase (NADP)'	[]	1
1864	'CljpureG5SADs'	0.00204781	8.63184e-05	0.000140201	7.03016e-05	6.27144e-05	6.94347e-05	8.1606e-06	4.60186e-06	2.68773e-06	'L-glutamate 5-semialdehyde dehydratase (spontaneous)'	[]	1
1865	'CljpureG5SD'	0.00204781	8.63184e-05	0.000140201	7.03016e-05	6.27144e-05	6.94347e-05	8.1606e-06	4.60186e-06	2.68773e-06	'Glutamate-5-semialdehyde dehydrogenase'	[]	1
1866	'CljpureGALCTD'	0	0	0	0	0	0	0	0	0	'Galactarate dehydratase'	[]	1
1867	'CljpureGALCTNt2r'	0	0	0	0	0	0	0	0	0	'D-galactonate transport via proton symport, reversible'	[]	1
1868	'CljpureGALUi'	0	0	0	0	0	0	0	0	0	'UTP-glucose-1-phosphate uridylyltransferase (irreversible)'	[]	1
1869	'CljpureGALURt2r'	0	0	0	0	0	0	0	0	0	'D-galacturonate transport via proton symport, reversible'	[]	1
1870	'CljpureGALabc'	0	0	0	0	0	0	0	0	0	'D-galactose transport via ABC system'	[]	1
1871	'CljpureGAPD'	0.340273	0.0143433	0.00595126	0.00287151	0.00266179	0.00294703	0.000333265	0.000195518	0.00010802	'Glyceraldehyde-3-phosphate dehydrogenase'	[]	1
1872	'CljpureGARFT'	0.00202822	8.54924e-05	1.88649e-07	6.96288e-05	8.43861e-08	9.34287e-08	8.0825e-06	6.19209e-09	2.66201e-06	'Phosphoribosylglycinamide formyltransferase'	[]	1
1873	'CljpureGCCa'	0	0	0	0	0	0	0	0	0	'Glycine-cleavage complex'	[]	1
1874	'CljpureGCCb'	0	0	0	0	0	0	0	0	0	'Glycine cleavage complex'	[]	1
1875	'CljpureGCCc'	0	0	0	0	0	0	0	0	0	'Glycine-cleavage complex'	[]	1
1876	'CljpureGF6PTA'	0.000892806	3.76331e-05	6.10318e-05	3.06501e-05	2.73422e-05	3.02722e-05	3.55786e-06	2.00632e-06	1.1718e-06	'Glutamine-fructose-6-phosphate transaminase'	[]	1
1877	'CljpureGHMT2r'	0.0127481	0.000537352	0.000734113	0.000437643	0.000328382	0.00036357	5.08016e-05	2.4096e-05	1.56105e-05	'Glycine hydroxymethyltransferase, reversible'	[]	1
1878	'CljpureGK1'	0	0	0	0	0	0	0	0	0	'Guanylate kinase (GMP:ATP)'	[]	1
1879	'CljpureGK2'	0.000970614	4.09128e-05	6.64519e-05	3.33212e-05	2.97251e-05	3.29104e-05	3.86793e-06	2.18117e-06	1.27392e-06	'Guanylate kinase GMPdATP '	[]	1
1880	'CljpureGLCNt2r'	0	0	0	0	0	0	0	0	0	'D-gluconate transport via proton symport, reversible'	[]	1
1881	'CljpureGLCRD'	0	0	0	0	0	0	0	0	0	'Glucarate dehydratase'	[]	1
1882	'CljpureGLCURt2r'	0	0	0	0	0	0	0	0	0	'D-glucuronate transport via proton symport, reversible'	[]	1
1883	'CljpureGLCt2'	0	0	0	0	0	0	0	0	0	'D-glucose transport in via proton symport'	[]	1
1884	'CljpureGLNS'	0.0114851	0.000485301	0.000512979	0.000412267	0.000229506	0.0002541	4.57575e-05	1.66999e-05	1.50705e-05	'Glutamine synthetase'	[]	1
1885	'CljpureGLNabc'	0	0	0	0	0	0	0	0	0	'L-glutamine transport via ABC system'	[]	1
1886	'CljpureGLU5K'	0.00204781	8.63184e-05	0.000140201	7.03016e-05	6.27144e-05	6.94347e-05	8.1606e-06	4.60186e-06	2.68773e-06	'Glutamate 5-kinase'	[]	1
1887	'CljpureGLUDy'	-36.3679	-0.00334275	-0.00502358	-0.00272249	-35.6602	-24.1102	-0.000316026	-0.000164556	-0.000104085	'Glutamate dehydrogenase (NADP)'	[]	1
1888	'CljpureGLUPRT'	0.00202822	8.54924e-05	1.88649e-07	6.96288e-05	8.43861e-08	9.34287e-08	8.0825e-06	6.19209e-09	2.66201e-06	'Glutamine phosphoribosyldiphosphate amidotransferase'	[]	1
1889	'CljpureGLUR'	-0.000351055	-1.47975e-05	-2.39881e-05	-1.20518e-05	-1.07511e-05	-1.19032e-05	-1.39897e-06	-7.88894e-07	-4.60757e-07	'Glutamate racemase'	[]	1
1890	'CljpureGLUSy'	0	0	0	0	0	0	0	0	0	'Glutamate synthase (NADPH)'	[]	1
1891	'CljpureGLUTRR'	2.20437e-05	9.29174e-07	1.50919e-06	7.56761e-07	6.75089e-07	7.4743e-07	8.78447e-08	4.95367e-08	2.89321e-08	'Glutamyl-tRNA reductase'	[]	1
1892	'CljpureGLUTRS'	2.20437e-05	9.29174e-07	1.50919e-06	7.56761e-07	6.75089e-07	7.4743e-07	8.78447e-08	4.95367e-08	2.89321e-08	'Glutamyl-tRNA synthetase'	[]	1
1893	'CljpureGLUabc'	0	0	0	0	0	0	0	0	0	'L-glutamate transport via ABC system'	[]	1
1894	'CljpureGLUt2r'	0	0	0	0	0	0	0	0	0	'L glutamate transport via proton symport reversible'	[]	1
1895	'CljpureGLUt4'	0	0	0	0	0	0	0	0	0	'Na+/glutamate symport'	[]	1
1896	'CljpureGLYBt2r'	0	0	0	0	0	0	0	0	0	'Glycine betaine transport via proton symport, reversible'	[]	1
1897	'CljpureGLYCDx'	0.000284134	1.19767e-05	1.94529e-05	9.75433e-06	8.70161e-06	9.63405e-06	1.13228e-06	6.38507e-07	3.72923e-07	'Glycerol dehydrogenase'	[]	1
1898	'CljpureGLYCK'	0	0	0	0	0	0	0	0	0	'Glycerate kinase'	[]	1
1899	'CljpureGLYCL'	0	0	0	0	0	0	0	0	0	'Glycine Cleavage System'	[]	1
1900	'CljpureGLYCt'	0	0	0	0	0	0	0	0	0	'Glycerol transport via channel'	[]	1
1901	'CljpureGLYt2r'	0	0	0	0	0	0	0	0	0	'Glycine reversible transport via proton symport'	[]	1
1902	'CljpureGMPS2'	0.000967858	4.07967e-05	6.62632e-05	3.32266e-05	2.96407e-05	3.28169e-05	3.85695e-06	2.17498e-06	1.2703e-06	'GMP synthase'	[]	1
1903	'CljpureGND'	0	0	0	0	0	0	0	0	0	'Phosphogluconate dehydrogenase'	[]	1
1904	'CljpureGNK'	0	0	0	0	0	0	0	0	0	'Gluconokinase'	[]	1
1905	'CljpureGPDDA1'	0	0	0	0	0	0	0	0	0	'Glycerophosphodiester phosphodiesterase (Glycerophosphocholine)'	[]	1
1906	'CljpureGPDDA2'	0	0	0	0	0	0	0	0	0	'Glycerophosphodiester phosphodiesterase (Glycerophosphoethanolamine)'	[]	1
1907	'CljpureGPDDA4'	0	0	0	0	0	0	0	0	0	'Glycerophosphodiester phosphodiesterase (Glycerophosphoglycerol)'	[]	1
1908	'CljpureGRTT'	6.79597e-07	0	0	2.33306e-08	2.08127e-08	2.30429e-08	2.70822e-09	1.5272e-09	-2.40383e-34	'Geranyltranstransferase'	[]	1
1909	'CljpureGTPCI'	0	0	0	0	0	0	0	0	0	'GTP cyclohydrolase I'	[]	1
1910	'CljpureGTPCII'	0	0	0	0	0	0	0	0	0	'GTP cyclohydrolase II'	[]	1
1911	'CljpureGTPDPK'	0	0	0	0	0	0	0	0	0	'GTP diphosphokinase'	[]	1
1912	'CljpureGUAD'	0	0	0	0	0	0	0	0	0	'Guanine deaminase'	[]	1
1913	'CljpureGUAPRT'	0	0	0	0	0	0	0	0	0	'Guanine phosphoribosyltransferase'	[]	1
1914	'CljpureH2Ot'	-33.8452	-4.04703	-5.3163	-42.7899	-37.3904	-15.0993	-44.2497	-16.8273	-47.7964	'H2O transport via diffusion'	[]	1
1915	'CljpureH2td'	-54.5348	-7.90173	-10.3589	-68.0677	-69.7128	-30.178	-68.8015	-34.1226	-58.2103	'Hydrogen transport'	[]	1
1916	'CljpureHACD1'	0	0	0	0	0	0	0	0	0	'3-hydroxyacyl-CoA dehydrogenase (acetoacetyl-CoA)'	[]	1
1917	'CljpureHAMR'	12.6895	0	0	17.16	5.0492	0	19.6954	7.56289	7.33462	'Hydroxylamine reductase'	[]	1
1918	'CljpureHCITS'	0	0	0	0	0	0	0	0	0	'Homocitrate synthase'	[]	1
1919	'CljpureHCO3E'	0.10345	0.00436057	0.00708248	0.00355145	0.00316816	0.00350765	12.101	6.02403	0.000136898	'HCO3 equilibration reaction'	[]	1
1920	'CljpureHETZK'	0	0	0	0	0	0	0	0	0	'Hydroxyethylthiazole kinase'	[]	1
1921	'CljpureHEX1'	0	0	0	0	0	0	0	0	0	'Hexokinase (D-glucose:ATP)'	[]	1
1922	'CljpureHISDr'	0	0	0	0	0	0	0	0	0	'Histidase r'	[]	1
1923	'CljpureHISTD'	0.000877645	3.69941e-05	6.43767e-05	3.01296e-05	2.87969e-05	3.18827e-05	3.49744e-06	1.97225e-06	1.1519e-06	'Histidinol dehydrogenase'	[]	1
1924	'CljpureHISTP'	0.000877645	3.69941e-05	6.43767e-05	3.01296e-05	2.87969e-05	3.18827e-05	3.49744e-06	1.97225e-06	1.1519e-06	'Histidinol-phosphatase'	[]	1
1925	'CljpureHISt2r'	0	2.02553e-34	-4.28987e-06	-1.62042e-33	-1.91893e-06	-2.12456e-06	-1.21532e-33	-3.13454e-32	0	'L histidine reversible transport via proton symport'	[]	1
1926	'CljpureHMBS'	2.75546e-06	1.16147e-07	1.88649e-07	9.45951e-08	8.43861e-08	9.34287e-08	1.09806e-08	6.19209e-09	3.61651e-09	'Hydroxymethylbilane synthase'	[]	1
1927	'CljpureHMPK1'	0	0	0	0	0	0	0	0	0	'Hydroxymethylpyrimidine kinase (ATP)'	[]	1
1928	'CljpureHPPK'	0	0	0	0	0	0	0	0	0	'2-amino-4-hydroxy-6-hydroxymethyldihydropteridine diphosphokinase'	[]	1
1929	'CljpureHSDy'	-0.00142645	-6.01271e-05	-9.76602e-05	-4.89702e-05	-4.36851e-05	-4.83663e-05	-5.68445e-06	-3.20553e-06	-2.99345e-06	'Homoserine dehydrogenase (NADPH)'	[]	1
1930	'CljpureHSERTA'	0.00142645	6.01271e-05	9.76602e-05	4.89702e-05	4.36851e-05	4.83663e-05	5.68445e-06	3.20553e-06	2.99345e-06	'Homoserine O trans acetylase'	[]	1
1931	'CljpureHSK'	0	0	0	0	0	0	0	0	0	'Homoserine kinase'	[]	1
1932	'CljpureHSST'	0	0	0	0	0	0	0	0	0	'Homoserine O-succinyltransferase'	[]	1
1933	'CljpureHSTPT'	0.000877645	3.69941e-05	6.43767e-05	3.01296e-05	2.87969e-05	3.18827e-05	3.49744e-06	1.97225e-06	1.1519e-06	'Histidinol-phosphate transaminase'	[]	1
1934	'CljpureHXAND'	0	0	0	0	0	0	0	0	0	'Hypoxanthine dehydrogenase'	[]	1
1935	'CljpureHXPRT'	0	0	1.88649e-06	0	8.43861e-07	9.34287e-07	0	0	0	'Hypoxanthine phosphoribosyltransferase (Hypoxanthine)'	[]	1
1936	'CljpureHYD2'	0	0	0	0	0	0	0	0	0	'Hydrogenase (menaquinone8: 2 protons)'	[]	1
1937	'CljpureHYDFDN2r'	27.2674	3.95086	5.17943	34.0338	34.8564	15.089	34.4007	17.0613	29.1052	'Ferredoxin NADPH linked hydrogenase'	[]	1
1938	'CljpureHYDFDN'	0	0	0	0	0	0	0	0	0	'Ferredoxin NADH linked hydrogenase'	[]	1
1939	'CljpureHYDFDi'	0	0	0	0	0	0	0	0	0	'Official Name Ferredoxin hydrogenase'	[]	1
1940	'CljpureICDHx'	0.010037	0.000423074	0.000687123	0.00034457	0.000307383	0.000340321	3.99977e-05	2.25552e-05	1.31734e-05	'Isocitrate dehydrogenase (NAD)'	[]	1
1941	'CljpureIG3PS'	0.000877645	3.69941e-05	6.43767e-05	3.01296e-05	2.87969e-05	3.18827e-05	3.49744e-06	1.97225e-06	1.1519e-06	'Imidazole-glycerol-3-phosphate synthase'	[]	1
1942	'CljpureIGPDH'	0.000877645	3.69941e-05	6.43767e-05	3.01296e-05	2.87969e-05	3.18827e-05	3.49744e-06	1.97225e-06	1.1519e-06	'Imidazoleglycerol-phosphate dehydratase'	[]	1
1943	'CljpureIGPS'	0.000526589	2.21965e-05	3.60523e-05	1.80779e-05	1.61268e-05	1.78549e-05	2.09847e-06	1.18336e-06	6.91143e-07	'Indole-3-glycerol-phosphate synthase'	[]	1
1944	'CljpureILETA'	-0.00269145	-0.000113449	-0.000184267	-9.23978e-05	-8.24259e-05	-9.12585e-05	-1.07255e-05	-6.04826e-06	-3.53251e-06	'Isoleucine transaminase'	[]	1
1945	'CljpureILETRS'	0	0	0	0	0	0	0	0	0	'Isoleucyl-tRNA synthetase'	[]	1
1946	'CljpureILEt2r'	0	0	0	0	0	0	0	0	0	'L isoleucine reversible transport via proton symport'	[]	1
1947	'CljpureIMPC'	-0.00290311	-0.00012237	-6.43767e-05	-9.96638e-05	-2.87969e-05	-3.18827e-05	-1.1569e-05	-1.97225e-06	-3.8103e-06	'IMP cyclohydrolase'	[]	1
1948	'CljpureIMPD'	0.000967858	4.07967e-05	6.62632e-05	3.32266e-05	2.96407e-05	3.28169e-05	3.85695e-06	2.17498e-06	1.2703e-06	'IMP dehydrogenase'	[]	1
1949	'CljpureIPDPS'	6.79597e-06	3.63381e-40	0	2.33306e-07	2.08127e-07	2.30429e-07	2.70822e-08	1.5272e-08	-7.33489e-34	'1-hydroxy-2-methyl-2-(E)-butenyl 4-diphosphate reductase (ipdp)'	[]	1
1950	'CljpureIPMD'	0.00417372	0.000175929	0.000285748	0.000143284	0.00012782	0.000141517	1.66324e-05	9.37921e-06	5.47796e-06	'3-isopropylmalate dehydrogenase'	[]	1
1951	'CljpureIPPMIa'	-0.00417372	-0.000175929	-0.000285748	-0.000143284	-0.00012782	-0.000141517	-1.66324e-05	-9.37921e-06	-5.47796e-06	'3-isopropylmalate dehydratase'	[]	1
1952	'CljpureIPPMIb'	-0.00417372	-0.000175929	-0.000285748	-0.000143284	-0.00012782	-0.000141517	-1.66324e-05	-9.37921e-06	-5.47796e-06	'2-isopropylmalate hydratase'	[]	1
1953	'CljpureIPPS'	0.00417372	0.000175929	0.000285748	0.000143284	0.00012782	0.000141517	1.66324e-05	9.37921e-06	5.47796e-06	'2-isopropylmalate synthase'	[]	1
1954	'CljpureIZPN'	0	0	0	0	0	0	0	0	0	'Imidazolonepropionase'	[]	1
1955	'CljpureKARA1'	-0.00809978	-0.000341418	-0.000554541	-0.000278066	-0.000248056	-0.000274637	-3.22779e-05	-1.82019e-05	-1.06309e-05	'Ketol-acid reductoisomerase (2,3-dihydroxy-3-methylbutanoate)'	[]	1
1956	'CljpureKARA2'	0.00269145	0.000113449	0.000184267	9.23978e-05	8.24259e-05	9.12585e-05	1.07255e-05	6.04826e-06	3.53251e-06	'Ketol-acid reductoisomerase (2-Acetolactate)'	[]	1
1957	'CljpureKAS14'	0.0117071	0	0	0.000401906	0	0	4.66532e-05	0	1.53655e-05	'Beta-ketoacyl-ACP synthase'	[]	1
1958	'CljpureKAS15'	0	0.000493473	0.000801514	0	0.000358531	0.000396951	0	2.63083e-05	0	'Beta-ketoacyl-ACP synthase (2)'	[]	1
1959	'CljpureKabc'	0.00236228	9.95737e-05	0.000161731	8.10973e-05	7.2345e-05	8.00973e-05	9.41376e-06	5.30854e-06	3.10047e-06	'Potassium ABC transporter'	[]	1
1960	'CljpureLCARS'	0	0	0	0	0	0	0	0	0	'Lacaldehyde reductase (S-propane-1,2-diol forming)'	[]	1
1961	'CljpureLDH_D'	2.09268	5.12596	0.231527	0.329564	-0.000196123	1.22443	-4.35211e-06	-1.45919e-05	0.255743	'D-lactate dehydrogenase'	[]	1
1962	'CljpureLEUTA'	-0.00417372	-0.000175929	-0.000285748	-0.000143284	-0.00012782	-0.000141517	-1.66324e-05	-9.37921e-06	-5.47796e-06	'Leucine transaminase'	[]	1
1963	'CljpureLEUTRS'	0	0	0	0	0	0	0	0	0	'Leucyl-tRNA synthetase'	[]	1
1964	'CljpureLEUt2r'	0	0	0	0	0	0	0	-1.20583e-31	-1.1496e-26	'L leucine reversible transport via proton symport'	[]	1
1965	'CljpureLYSDC'	0	0	0	0	0	0	0	0	0	'Lysine decarboxylase'	[]	1
1966	'CljpureLYSt2r'	0	0	0	0	0	0	0	0	0	'L lysine reversible transport via proton symport'	[]	1
1967	'CljpureMALTHXabc'	0	0	0	0	0	0	0	0	0	'Maltohexaose transport via ABC system'	[]	1
1968	'CljpureMALTTRabc'	0	0	0	0	0	0	0	0	0	'Maltotriose transport via ABC system'	[]	1
1969	'CljpureMALTabc'	0	0	0	0	0	0	0	0	0	'Maltose transport via ABC system'	[]	1
1970	'CljpureMAN1PT2'	0	0	0	0	0	0	0	0	0	'Mannose-1-phosphate guanylyltransferase (GDP)'	[]	1
1971	'CljpureMAN6PI'	0	0	0	0	0	0	0	0	0	'Mannose-6-phosphate isomerase'	[]	1
1972	'CljpureMANpts'	0	0	0	0	0	0	0	0	0	'D-mannose transport via PEP:Pyr PTS'	[]	1
1973	'CljpureMCOATA'	0.0808307	0.00340714	0.00553398	0.00277492	0.00247545	0.00274071	0.000322113	0.000181643	0.00010609	'Malonyl-CoA-ACP transacylase'	[]	1
1974	'CljpureMCTP1Aex'	8.07856e-05	3.40524e-06	5.53089e-06	2.77338e-06	2.47406e-06	2.73918e-06	3.21933e-07	1.81542e-07	1.0603e-07	'Murein crosslinking transpeptidase 1A:(A2pm->D-ala) (periplasm)'	[]	1
1975	'CljpureMCTP1Bex'	0	0	0	0	0	0	0	0	0	'Murein crosslinking transpeptidase 1B:(A2pm->A2pm) (periplasm)'	[]	1
1976	'CljpureMCTP2Aex'	9.97155e-06	4.20316e-07	6.8269e-07	3.42324e-07	3.05379e-07	3.38103e-07	3.97369e-08	2.24081e-08	1.30876e-08	'Murein crosslinking transpeptidase 1A:(A2pm->D-ala) (periplasm)'	[]	1
1977	'CljpureMDDCP1ex'	8.07856e-05	3.40524e-06	5.53089e-06	2.77338e-06	2.47406e-06	2.73918e-06	3.21933e-07	1.81542e-07	1.0603e-07	'Murein D,D-carboxypeptidase (murein5px4p) (periplasm)'	[]	1
1978	'CljpureMDDCP2ex'	9.97155e-06	4.20316e-07	6.8269e-07	3.42324e-07	3.05379e-07	3.38103e-07	3.97369e-08	2.24081e-08	1.30876e-08	'Murein D,D-carboxypeptidase (murein5px4px4p) (periplasm)'	[]	1
1979	'CljpureMDDCP3ex'	7.97848e-05	3.36305e-06	5.46237e-06	2.73902e-06	2.44341e-06	2.70524e-06	3.17945e-07	1.79293e-07	1.04717e-07	'Murein D,D-carboxypeptidase (murein5p5p) (periplasm)'	[]	1
1980	'CljpureMDDCP4ex'	7.97848e-05	3.36305e-06	5.46237e-06	2.73902e-06	2.44341e-06	2.70524e-06	3.17945e-07	1.79293e-07	1.04717e-07	'Murein D,D-carboxypeptidase (murein5p4p) (periplasm)'	[]	1
1981	'CljpureMDDCP5ex'	0	0	0	0	0	0	0	0	0	'Murein D,D-carboxypeptidase (murein5p3p) (periplasm)'	[]	1
1982	'CljpureMDH'	36.2937	0.000216595	8.06344e-05	0.000176404	35.658	24.1077	-12.1006	-6.02379	6.7442e-06	'Malate dehydrogenase'	[]	1
1983	'CljpureME1'	0	0	0	0	0	0	0	0	0	'Malic enzyme (NAD)'	[]	1
1984	'CljpureME2'	0	0	0	0	0	0	12.1006	6.02379	0	'Malic enzyme (NADP)'	[]	1
1985	'CljpureMECDPDH2'	7.47557e-06	0	0	2.56637e-07	2.2894e-07	2.53472e-07	2.97904e-08	1.67992e-08	0	'2C-methyl-D-erythritol 2,4 cyclodiphosphate dehydratase'	[]	1
1986	'CljpureMECDPS'	7.47557e-06	7.26762e-40	0	2.56637e-07	2.2894e-07	2.53472e-07	2.97904e-08	1.67992e-08	4.92168e-34	'2-C-methyl-D-erythritol 2,4-cyclodiphosphate synthase'	[]	1
1987	'CljpureMEPCT'	7.47557e-06	7.26762e-40	0	2.56637e-07	2.2894e-07	2.53472e-07	2.97904e-08	1.67992e-08	1.92537e-33	'2-C-methyl-D-erythritol 4-phosphate cytidylyltransferase'	[]	1
1988	'CljpureMETAT'	3.031e-05	1.27761e-06	2.07514e-06	1.04055e-06	9.28247e-07	1.02772e-06	1.20786e-07	6.8113e-08	3.97816e-08	'Methionine adenosyltransferase'	[]	1
1989	'CljpureMETR'	2.71418	2.85913	0.927642	1.2554	0.91715	4.24306	1.91611	0.543983	0.946797	'Methyltetrahydrofolate:corrinoid/iron-sulfur protein methyltransferase (MeTr)'	[]	1
1990	'CljpureMETS'	0.00145401	6.12885e-05	9.95467e-05	4.99161e-05	4.4529e-05	4.93006e-05	5.79426e-06	3.26745e-06	1.90837e-06	'Methionine synthase'	[]	1
1991	'CljpureMETTRS'	0	0	0	0	0	0	0	0	0	'Methionyl-tRNA synthetase'	[]	1
1992	'CljpureMETt2r'	0	0	0	0	0	1.5469e-27	0	-5.12852e-32	-7.11455e-28	'L methionine reversible transport via proton symport'	[]	1
1993	'CljpureMGSA'	0	0	0	0	0	0	0	0	0	'Methylglyoxal synthase'	[]	1
1994	'CljpureMGt5'	-0.000104979	-4.42504e-06	-7.18728e-06	-3.60395e-06	-3.215e-06	-3.55951e-06	-4.18346e-07	-2.3591e-07	-1.37784e-07	'Magnesium transport in/out via permease (no H+)'	[]	1
1995	'CljpureMNabc'	0	0	0	0	0	0	0	0	0	'Manganese transport via ABC system'	[]	1
1996	'CljpureMNt2'	8.36524e-06	3.52607e-07	5.72716e-07	2.87179e-07	2.56186e-07	2.83638e-07	3.33357e-08	1.87984e-08	1.09793e-08	'Manganese transport in via proton symport'	[]	1
1997	'CljpureMOBDabc'	8.64942e-08	3.64586e-09	5.92172e-09	2.96935e-09	2.64889e-09	2.93274e-09	3.44682e-10	1.9437e-10	1.13523e-10	'Molybdate transport via ABC system'	[]	1
1998	'CljpureMOHMT'	5.89396e-06	2.48439e-07	4.03523e-07	2.0234e-07	1.80503e-07	1.99845e-07	2.34876e-08	1.3245e-08	7.73577e-09	'3-methyl-2-oxobutanoate hydroxymethyltransferase'	[]	1
1999	'CljpureMPTG2ex'	9.97155e-06	4.20316e-07	6.8269e-07	3.42324e-07	3.05379e-07	3.38103e-07	3.97369e-08	2.24081e-08	1.30876e-08	'Murein polymerizing transglycosylase 2 (three linked units)'	[]	1
[truncated: 3,142 more rows]

## Sheet: multi_obj FBA weight and result
id	t=2.0 hr	t=11.9 hr	t=19.8 hr	t=32.3 hr													t	t=2.5 hr	t=11.9 hr	t=19.8 hr	t=32.3 hr
ExCom_btoh	0.135885	0.209564	0.242913	0.112761													ExCom_btoh	0.2066	0.290218	0.2588	0.1466
ExCom_2ppoh	0.152986	0.433852	0.252487	0.562726													ExCom_2ppoh	0.2326	0.600826	0.269	0.7316
ExCom_ac	0.629177	0.204848	0.277736	0.116683													ExCom_ac	0.9566	0.283687	0.2959	0.1517
ExCom_etoh	0.0819521	0.151736	0.226863	0.20783													ExCom_etoh	0.1246	0.210133	0.2417	0.2702
																	sum	1.5204	1.38486	1.0654	1.3001
Sum of weights	1	1	1	1
																	normalized
																	t	t=2.0 hr	t=11.9 hr	t=19.8 hr	t=32.3 hr
sample point																	ExCom_btoh	0.135885	0.209564	0.242913	0.112761
	t=0	t=11.3	t=30.3	t=40.3	t=49.8			Sum of Squares Error Total (exp vs FBA)	Sum of Squares Error Total (exp vs multi-obj FBA)								ExCom_2ppoh	0.152986	0.433852	0.252487	0.562726
isopropanol	0	1.2759	10.6383	12.0458	12.6967		isopropanol	0.00033066	0.00019337								ExCom_ac	0.629177	0.204848	0.277736	0.116683
acetate	1.9732	5.0154	5.2958	5.067	4.2078		acetate	0.00737293	0.00210852								ExCom_etoh	0.0819521	0.151736	0.226863	0.20783
butanol	0	0.3083	7.8161	7.8969	8.5706		butanol	5.19e-05	9.9e-06
ethanol	0.9269	0.9454	1.9723	2.1072	2.1957		ethanol	0.00910181	8.1e-07
FBA
	t=0	t=11.3	t=30.3	t=40.3	t=49.8		Squares Error (exp vs FBA)	t=40.3	t=49.8
isopropanol	0.0002	1.2845	10.6478	12.0587	13.0005		isopropanol	0.00016641	0.0922944
acetate	2.0094	5.0349	5.3138	5.1402	4.5136		acetate	0.00535824	0.0935136
butanol	0	0.3109	7.8166	7.9036	8.0054		butanol	4.489e-05	0.319451
ethanol	0.9269	0.9455	1.9731	2.2026	2.4494		ethanol	0.00910116	0.0643637
Multi-obj FBA
	t=0	t=11.3	t=30.3	t=40.3	t=49.8		Squares Error (exp vs multi-obj FBA)	t=40.3	t=49.8
isopropanol	0	1.2845	10.6478	12.0404	12.692		isopropanol	2.916e-05	2.209e-05
acetate	2.0097	5.0349	5.2959	5.0869	4.2295		acetate	0.00039601	0.00047089
butanol	0	0.3109	7.8166	7.8952	8.5651		butanol	2.89e-06	3.025e-05
ethanol	0.9269	0.9455	1.9731	2.1076	2.1951		ethanol	1.6e-07	3.6e-07
